# Supplementary material for: Nutrients cause grassland biomass to outpace herbivory
Source: Nat Commun. 2020 Nov 27;11:6036. doi: 10.1038/s41467-020-19870-y (PMC7695826; doi:10.1038/s41467-020-19870-y)
Supplement: Supplementary file 4 — Source Data [file 41467_2020_19870_MOESM4_ESM.zip]

Archive with 8 entries (8 files):
- borer-etal-2020-ncoms-metadata.csv
- __MACOSX/._borer-etal-2020-ncoms-metadata.csv
- borer-etal-2020-ncoms-data-years-2-4.csv
- __MACOSX/._borer-etal-2020-ncoms-data-years-2-4.csv
- borer-etal-2020-ncoms-data-years-5-7.csv
- __MACOSX/._borer-etal-2020-ncoms-data-years-5-7.csv
- borer-etal-2020-ncoms-data-years-8-10.csv
- __MACOSX/._borer-etal-2020-ncoms-data-years-8-10.csv
