# Supplementary material for: Nutrients cause grassland biomass to outpace herbivory
Source: Nat Commun. 2020 Nov 27;11:6036. doi: 10.1038/s41467-020-19870-y (PMC7695826; doi:10.1038/s41467-020-19870-y)
Supplement: Supplementary file 4 — Source Data [file 41467_2020_19870_MOESM4_ESM.zip › borer-etal-2020-ncoms-metadata.csv]

Variable	Type	Description
continent	Character	Continent
country	Character	Country
site	Character	Site Code
latitude	Numeric	Latitude
longitude	Numeric	Longitude
map	Numeric	Mean Annual Rainfall (mm)
dom.graze	Logical	Domestic Grazer Presence at Site (TRUE or FALSE)
herb.index.sq	Numeric	Herbivore Index (Square Root)
ppm_n	Numeric	Soil Total N (ppm)
block	Numeric	Block
plot	Numeric	Plot
year	Numeric	Year
year_trt	Numeric	Number of Years of Treatments
lm.lg	Numeric	Live Aboveground Biomass (log10 g m-2)
