# Supplementary material for: Nutrients cause grassland biomass to outpace herbivory
Source: Nat Commun. 2020 Nov 27;11:6036. doi: 10.1038/s41467-020-19870-y (PMC7695826; doi:10.1038/s41467-020-19870-y)
Supplement: Supplementary file 4 — Source Data [file 41467_2020_19870_MOESM4_ESM.zip › borer-etal-2020-ncoms-data-years-2-4.csv]

continent	country	site	latitude	longitude	map	dom.graze	herb.index.sq	ppm_n	block	plot	year	year_trt	lm.lg
Africa	ZA	gilb.za	-29.28424	30.29174	943	FALSE	2.23606797749979	12640	1	1	2011	1	2.58177904572846
Africa	ZA	gilb.za	-29.28424	30.29174	943	FALSE	2.23606797749979	12640	1	1	2012	2	2.5432918252305
Africa	ZA	gilb.za	-29.28424	30.29174	943	FALSE	2.23606797749979	12640	1	1	2013	3	2.87037463916615
Africa	ZA	gilb.za	-29.28424	30.29174	943	FALSE	2.23606797749979	10770	1	4	2011	1	2.3084576941893
Africa	ZA	gilb.za	-29.28424	30.29174	943	FALSE	2.23606797749979	10770	1	4	2012	2	2.57115542338692
Africa	ZA	gilb.za	-29.28424	30.29174	943	FALSE	2.23606797749979	10770	1	4	2013	3	2.85841687772349
Africa	ZA	gilb.za	-29.28424	30.29174	943	FALSE	2.23606797749979	12630	1	6	2011	1	2.32837960343874
Africa	ZA	gilb.za	-29.28424	30.29174	943	FALSE	2.23606797749979	12630	1	6	2012	2	2.24705217485662
Africa	ZA	gilb.za	-29.28424	30.29174	943	FALSE	2.23606797749979	12630	1	6	2013	3	2.422343571355
Africa	ZA	gilb.za	-29.28424	30.29174	943	FALSE	2.23606797749979	11530	1	8	2011	1	2.4127124827451
Africa	ZA	gilb.za	-29.28424	30.29174	943	FALSE	2.23606797749979	11530	1	8	2012	2	2.37980389966339
Africa	ZA	gilb.za	-29.28424	30.29174	943	FALSE	2.23606797749979	11530	1	8	2013	3	2.38783457239081
Africa	ZA	gilb.za	-29.28424	30.29174	943	FALSE	2.23606797749979	11820	2	11	2011	1	2.44490316279546
Africa	ZA	gilb.za	-29.28424	30.29174	943	FALSE	2.23606797749979	11820	2	11	2012	2	2.63387226265833
Africa	ZA	gilb.za	-29.28424	30.29174	943	FALSE	2.23606797749979	11820	2	11	2013	3	2.88772979728803
Africa	ZA	gilb.za	-29.28424	30.29174	943	FALSE	2.23606797749979	12280	2	14	2011	1	2.33000770087276
Africa	ZA	gilb.za	-29.28424	30.29174	943	FALSE	2.23606797749979	12280	2	14	2012	2	2.33455427064725
Africa	ZA	gilb.za	-29.28424	30.29174	943	FALSE	2.23606797749979	12280	2	14	2013	3	2.12205196263325
Africa	ZA	gilb.za	-29.28424	30.29174	943	FALSE	2.23606797749979	12520	2	15	2011	1	2.43656017062174
Africa	ZA	gilb.za	-29.28424	30.29174	943	FALSE	2.23606797749979	12520	2	15	2012	2	2.43794864468558
Africa	ZA	gilb.za	-29.28424	30.29174	943	FALSE	2.23606797749979	12520	2	15	2013	3	2.5278875659527
Africa	ZA	gilb.za	-29.28424	30.29174	943	FALSE	2.23606797749979	11370	2	18	2011	1	2.46568021159828
Africa	ZA	gilb.za	-29.28424	30.29174	943	FALSE	2.23606797749979	11370	2	18	2012	2	2.68808596331985
Africa	ZA	gilb.za	-29.28424	30.29174	943	FALSE	2.23606797749979	11370	2	18	2013	3	2.81802784185926
Africa	ZA	gilb.za	-29.28424	30.29174	943	FALSE	2.23606797749979	10560	3	26	2011	1	2.45001803915621
Africa	ZA	gilb.za	-29.28424	30.29174	943	FALSE	2.23606797749979	10560	3	26	2012	2	2.43204683837968
Africa	ZA	gilb.za	-29.28424	30.29174	943	FALSE	2.23606797749979	10560	3	26	2013	3	2.37217528611506
Africa	ZA	gilb.za	-29.28424	30.29174	943	FALSE	2.23606797749979	11420	3	27	2011	1	2.44051552111223
Africa	ZA	gilb.za	-29.28424	30.29174	943	FALSE	2.23606797749979	11420	3	27	2012	2	2.68853105122138
Africa	ZA	gilb.za	-29.28424	30.29174	943	FALSE	2.23606797749979	11420	3	27	2013	3	2.89602991239623
Africa	ZA	gilb.za	-29.28424	30.29174	943	FALSE	2.23606797749979	11570	3	28	2011	1	2.3654879848909
Africa	ZA	gilb.za	-29.28424	30.29174	943	FALSE	2.23606797749979	11570	3	28	2012	2	2.35000559885709
Africa	ZA	gilb.za	-29.28424	30.29174	943	FALSE	2.23606797749979	11570	3	28	2013	3	2.48946628130313
Africa	ZA	gilb.za	-29.28424	30.29174	943	FALSE	2.23606797749979	12170	3	30	2011	1	2.5754765086019
Africa	ZA	gilb.za	-29.28424	30.29174	943	FALSE	2.23606797749979	12170	3	30	2012	2	2.65497025726532
Africa	ZA	gilb.za	-29.28424	30.29174	943	FALSE	2.23606797749979	12170	3	30	2013	3	2.79809793206249
Africa	TZ	sereng.tz	-2.254503	34.512613	827	FALSE	5.3851648071345	1400	1	1	2009	1	2.66039109840247
Africa	TZ	sereng.tz	-2.254503	34.512613	827	FALSE	5.3851648071345	1400	1	1	2010	2	2.51587384371168
Africa	TZ	sereng.tz	-2.254503	34.512613	827	FALSE	5.3851648071345	1400	1	1	2011	3	2.23867324328384
Africa	TZ	sereng.tz	-2.254503	34.512613	827	FALSE	5.3851648071345	1400	1	1	2012	4	1.92272545799326
Africa	TZ	sereng.tz	-2.254503	34.512613	827	FALSE	5.3851648071345	1360	1	5	2009	1	2.61857102812013
Africa	TZ	sereng.tz	-2.254503	34.512613	827	FALSE	5.3851648071345	1360	1	5	2010	2	3.24785056697353
Africa	TZ	sereng.tz	-2.254503	34.512613	827	FALSE	5.3851648071345	1360	1	5	2011	3	3.00058590215554
Africa	TZ	sereng.tz	-2.254503	34.512613	827	FALSE	5.3851648071345	1360	1	5	2012	4	2.23754373814287
Africa	TZ	sereng.tz	-2.254503	34.512613	827	FALSE	5.3851648071345	1200	1	6	2009	1	2.39794000867204
Africa	TZ	sereng.tz	-2.254503	34.512613	827	FALSE	5.3851648071345	1200	1	6	2010	2	2.69897000433602
Africa	TZ	sereng.tz	-2.254503	34.512613	827	FALSE	5.3851648071345	1200	1	6	2011	3	2.02612451674545
Africa	TZ	sereng.tz	-2.254503	34.512613	827	FALSE	5.3851648071345	1200	1	6	2012	4	2.24303804868629
Africa	TZ	sereng.tz	-2.254503	34.512613	827	FALSE	5.3851648071345	1250	1	7	2009	1	2.34242268082221
Africa	TZ	sereng.tz	-2.254503	34.512613	827	FALSE	5.3851648071345	1250	1	7	2010	2	2.47856649559384
Africa	TZ	sereng.tz	-2.254503	34.512613	827	FALSE	5.3851648071345	1250	1	7	2011	3	2.23044892137827
Africa	TZ	sereng.tz	-2.254503	34.512613	827	FALSE	5.3851648071345	1250	1	7	2012	4	2.24772783290972
Africa	TZ	sereng.tz	-2.254503	34.512613	827	FALSE	5.3851648071345	1210	2	12	2009	1	2.42324587393681
Africa	TZ	sereng.tz	-2.254503	34.512613	827	FALSE	5.3851648071345	1210	2	12	2010	2	3.15472820744016
Africa	TZ	sereng.tz	-2.254503	34.512613	827	FALSE	5.3851648071345	1210	2	12	2011	3	2.5814945422909
Africa	TZ	sereng.tz	-2.254503	34.512613	827	FALSE	5.3851648071345	1210	2	12	2012	4	2.16805530345914
Africa	TZ	sereng.tz	-2.254503	34.512613	827	FALSE	5.3851648071345	1360	2	16	2009	1	2.36735592102602
Africa	TZ	sereng.tz	-2.254503	34.512613	827	FALSE	5.3851648071345	1360	2	16	2010	2	2.70969386972779
Africa	TZ	sereng.tz	-2.254503	34.512613	827	FALSE	5.3851648071345	1360	2	16	2011	3	2.25406445291434
Africa	TZ	sereng.tz	-2.254503	34.512613	827	FALSE	5.3851648071345	1360	2	16	2012	4	2.12401487888741
Africa	TZ	sereng.tz	-2.254503	34.512613	827	FALSE	5.3851648071345	1010	2	19	2009	1	2.57978359661681
Africa	TZ	sereng.tz	-2.254503	34.512613	827	FALSE	5.3851648071345	1010	2	19	2010	2	2.82898195400792
Africa	TZ	sereng.tz	-2.254503	34.512613	827	FALSE	5.3851648071345	1010	2	19	2011	3	2.12564389235739
Africa	TZ	sereng.tz	-2.254503	34.512613	827	FALSE	5.3851648071345	1010	2	19	2012	4	2.10839587300746
Africa	TZ	sereng.tz	-2.254503	34.512613	827	FALSE	5.3851648071345	950	2	20	2009	1	2.66885164808252
Africa	TZ	sereng.tz	-2.254503	34.512613	827	FALSE	5.3851648071345	950	2	20	2010	2	2.73319726510657
Africa	TZ	sereng.tz	-2.254503	34.512613	827	FALSE	5.3851648071345	950	2	20	2011	3	2.65715150190097
Africa	TZ	sereng.tz	-2.254503	34.512613	827	FALSE	5.3851648071345	950	2	20	2012	4	1.79448804665917
Africa	TZ	sereng.tz	-2.254503	34.512613	827	FALSE	5.3851648071345	1380	3	23	2009	1	2.63498080005123
Africa	TZ	sereng.tz	-2.254503	34.512613	827	FALSE	5.3851648071345	1380	3	23	2010	2	2.78604121024255
Africa	TZ	sereng.tz	-2.254503	34.512613	827	FALSE	5.3851648071345	1380	3	23	2011	3	2.26304398331317
Africa	TZ	sereng.tz	-2.254503	34.512613	827	FALSE	5.3851648071345	1380	3	23	2012	4	2.10653085382238
Africa	TZ	sereng.tz	-2.254503	34.512613	827	FALSE	5.3851648071345	1050	3	24	2009	1	2.39794000867204
Africa	TZ	sereng.tz	-2.254503	34.512613	827	FALSE	5.3851648071345	1050	3	24	2010	2	2.84010609445676
Africa	TZ	sereng.tz	-2.254503	34.512613	827	FALSE	5.3851648071345	1050	3	24	2011	3	2.10551018476997
Africa	TZ	sereng.tz	-2.254503	34.512613	827	FALSE	5.3851648071345	1050	3	24	2012	4	2.1987945001756
Africa	TZ	sereng.tz	-2.254503	34.512613	827	FALSE	5.3851648071345	1560	3	25	2009	1	2.45636603312904
Africa	TZ	sereng.tz	-2.254503	34.512613	827	FALSE	5.3851648071345	1560	3	25	2010	2	2.82542611776782
Africa	TZ	sereng.tz	-2.254503	34.512613	827	FALSE	5.3851648071345	1560	3	25	2011	3	2.46179855752511
Africa	TZ	sereng.tz	-2.254503	34.512613	827	FALSE	5.3851648071345	1560	3	25	2012	4	2.55016718051018
Africa	TZ	sereng.tz	-2.254503	34.512613	827	FALSE	5.3851648071345	1340	3	27	2009	1	2.41497334797082
Africa	TZ	sereng.tz	-2.254503	34.512613	827	FALSE	5.3851648071345	1340	3	27	2010	2	3.03282014943856
Africa	TZ	sereng.tz	-2.254503	34.512613	827	FALSE	5.3851648071345	1340	3	27	2011	3	2.60691852594829
Africa	TZ	sereng.tz	-2.254503	34.512613	827	FALSE	5.3851648071345	1340	3	27	2012	4	2.55236398178668
Asia	CN	azi.cn	33.67	101.87	711	TRUE	2	4100	1	1	2008	1	2.47421626407626
Asia	CN	azi.cn	33.67	101.87	711	TRUE	2	4100	1	1	2009	2	2.49157178550099
Asia	CN	azi.cn	33.67	101.87	711	TRUE	2	4100	1	1	2011	4	2.42878251149695
Asia	CN	azi.cn	33.67	101.87	711	TRUE	2	5080	1	8	2008	1	2.80106052984786
Asia	CN	azi.cn	33.67	101.87	711	TRUE	2	5080	1	8	2009	2	2.80949237693734
Asia	CN	azi.cn	33.67	101.87	711	TRUE	2	5080	1	8	2011	4	2.69870934944259
Asia	CN	azi.cn	33.67	101.87	711	TRUE	2	4470	1	9	2008	1	2.58994960132571
Asia	CN	azi.cn	33.67	101.87	711	TRUE	2	4470	1	9	2009	2	2.80002935924413
Asia	CN	azi.cn	33.67	101.87	711	TRUE	2	4470	1	9	2011	4	2.48897352472651
Asia	CN	azi.cn	33.67	101.87	711	TRUE	2	4510	1	10	2008	1	2.88309335857569
Asia	CN	azi.cn	33.67	101.87	711	TRUE	2	4510	1	10	2009	2	2.84748011494702
Asia	CN	azi.cn	33.67	101.87	711	TRUE	2	4510	1	10	2011	4	2.6376398053587
Asia	CN	azi.cn	33.67	101.87	711	TRUE	2	6870	2	11	2008	1	2.67486114073781
Asia	CN	azi.cn	33.67	101.87	711	TRUE	2	6870	2	11	2009	2	2.58636222330787
Asia	CN	azi.cn	33.67	101.87	711	TRUE	2	6870	2	11	2011	4	2.64752966644498
Asia	CN	azi.cn	33.67	101.87	711	TRUE	2	5620	2	18	2008	1	2.84354421194564
Asia	CN	azi.cn	33.67	101.87	711	TRUE	2	5620	2	18	2009	2	2.84016884924076
Asia	CN	azi.cn	33.67	101.87	711	TRUE	2	5620	2	18	2011	4	2.75469227081959
Asia	CN	azi.cn	33.67	101.87	711	TRUE	2	4610	2	19	2008	1	2.61647551388857
Asia	CN	azi.cn	33.67	101.87	711	TRUE	2	4610	2	19	2009	2	2.66819948419866
Asia	CN	azi.cn	33.67	101.87	711	TRUE	2	4610	2	19	2011	4	2.44970975557137
Asia	CN	azi.cn	33.67	101.87	711	TRUE	2	5310	2	20	2008	1	2.86063741677375
Asia	CN	azi.cn	33.67	101.87	711	TRUE	2	5310	2	20	2009	2	2.89044896477962
Asia	CN	azi.cn	33.67	101.87	711	TRUE	2	5310	2	20	2011	4	2.65858371540706
Asia	CN	azi.cn	33.67	101.87	711	TRUE	2	5720	3	21	2008	1	2.64443858946784
Asia	CN	azi.cn	33.67	101.87	711	TRUE	2	5720	3	21	2009	2	2.5152113043278
Asia	CN	azi.cn	33.67	101.87	711	TRUE	2	5720	3	21	2011	4	2.42886340829926
Asia	CN	azi.cn	33.67	101.87	711	TRUE	2	5680	3	28	2008	1	2.79169064902012
Asia	CN	azi.cn	33.67	101.87	711	TRUE	2	5680	3	28	2009	2	2.84911216618458
Asia	CN	azi.cn	33.67	101.87	711	TRUE	2	5680	3	28	2011	4	2.63022441075243
Asia	CN	azi.cn	33.67	101.87	711	TRUE	2	5380	3	29	2008	1	2.64097805735833
Asia	CN	azi.cn	33.67	101.87	711	TRUE	2	5380	3	29	2009	2	2.68904233902817
Asia	CN	azi.cn	33.67	101.87	711	TRUE	2	5380	3	29	2011	4	2.54734388818062
Asia	CN	azi.cn	33.67	101.87	711	TRUE	2	NA	3	30	2008	1	2.73439974252057
Asia	CN	azi.cn	33.67	101.87	711	TRUE	2	NA	3	30	2009	2	2.9029813997975
Asia	CN	azi.cn	33.67	101.87	711	TRUE	2	NA	3	30	2011	4	2.67632773388132
Asia	IN	kibber.in	32.31972667	78.00954	400	TRUE	4.69041575982343	NA	1	1	2012	1	1.53655844257153
Asia	IN	kibber.in	32.31972667	78.00954	400	TRUE	4.69041575982343	NA	1	1	2013	2	1.68574173860226
Asia	IN	kibber.in	32.31972667	78.00954	400	TRUE	4.69041575982343	NA	1	1	2014	3	2.2822821563191
Asia	IN	kibber.in	32.31972667	78.00954	400	TRUE	4.69041575982343	NA	1	1	2015	4	2.22479195649268
Asia	IN	kibber.in	32.31972667	78.00954	400	TRUE	4.69041575982343	NA	1	2	2012	1	0.877946951629188
Asia	IN	kibber.in	32.31972667	78.00954	400	TRUE	4.69041575982343	NA	1	2	2013	2	1.92012332629072
Asia	IN	kibber.in	32.31972667	78.00954	400	TRUE	4.69041575982343	NA	1	2	2014	3	0.921686475483602
Asia	IN	kibber.in	32.31972667	78.00954	400	TRUE	4.69041575982343	NA	1	2	2015	4	0.993436230497612
Asia	IN	kibber.in	32.31972667	78.00954	400	TRUE	4.69041575982343	NA	1	6	2012	1	0.838849090737255
Asia	IN	kibber.in	32.31972667	78.00954	400	TRUE	4.69041575982343	NA	1	6	2013	2	1.33545790068938
Asia	IN	kibber.in	32.31972667	78.00954	400	TRUE	4.69041575982343	NA	1	6	2014	3	1.26951294421792
Asia	IN	kibber.in	32.31972667	78.00954	400	TRUE	4.69041575982343	NA	1	6	2015	4	1.27875360095283
Asia	IN	kibber.in	32.31972667	78.00954	400	TRUE	4.69041575982343	NA	1	9	2012	1	1.37657695705651
Asia	IN	kibber.in	32.31972667	78.00954	400	TRUE	4.69041575982343	NA	1	9	2013	2	1.77706415474243
Asia	IN	kibber.in	32.31972667	78.00954	400	TRUE	4.69041575982343	NA	1	9	2014	3	1.2718416065365
Asia	IN	kibber.in	32.31972667	78.00954	400	TRUE	4.69041575982343	NA	1	9	2015	4	1.78461729263288
Asia	IN	kibber.in	32.31972667	78.00954	400	TRUE	4.69041575982343	NA	2	11	2012	1	1.76117581315573
Asia	IN	kibber.in	32.31972667	78.00954	400	TRUE	4.69041575982343	NA	2	11	2013	2	1.99233255904746
Asia	IN	kibber.in	32.31972667	78.00954	400	TRUE	4.69041575982343	NA	2	11	2014	3	1.79169064902012
Asia	IN	kibber.in	32.31972667	78.00954	400	TRUE	4.69041575982343	NA	2	11	2015	4	1.71933128698373
Asia	IN	kibber.in	32.31972667	78.00954	400	TRUE	4.69041575982343	NA	2	12	2012	1	1.42732378635725
Asia	IN	kibber.in	32.31972667	78.00954	400	TRUE	4.69041575982343	NA	2	12	2013	2	1.81491318127507
Asia	IN	kibber.in	32.31972667	78.00954	400	TRUE	4.69041575982343	NA	2	12	2014	3	1.61909333062674
Asia	IN	kibber.in	32.31972667	78.00954	400	TRUE	4.69041575982343	NA	2	12	2015	4	1.69635638873333
Asia	IN	kibber.in	32.31972667	78.00954	400	TRUE	4.69041575982343	NA	2	17	2012	1	1.22271647114758
Asia	IN	kibber.in	32.31972667	78.00954	400	TRUE	4.69041575982343	NA	2	17	2013	2	1.96142109406645
Asia	IN	kibber.in	32.31972667	78.00954	400	TRUE	4.69041575982343	NA	2	17	2014	3	2.0605089756053
Asia	IN	kibber.in	32.31972667	78.00954	400	TRUE	4.69041575982343	NA	2	17	2015	4	1.97818051693741
Asia	IN	kibber.in	32.31972667	78.00954	400	TRUE	4.69041575982343	NA	2	18	2012	1	0.99563519459755
Asia	IN	kibber.in	32.31972667	78.00954	400	TRUE	4.69041575982343	NA	2	18	2013	2	1.93826948346291
Asia	IN	kibber.in	32.31972667	78.00954	400	TRUE	4.69041575982343	NA	2	18	2015	4	1.45331834004704
Asia	IN	kibber.in	32.31972667	78.00954	400	TRUE	4.69041575982343	NA	3	21	2012	1	1.42488163663107
Asia	IN	kibber.in	32.31972667	78.00954	400	TRUE	4.69041575982343	NA	3	21	2013	2	0.924279286061882
Asia	IN	kibber.in	32.31972667	78.00954	400	TRUE	4.69041575982343	NA	3	21	2014	3	1.17026171539496
Asia	IN	kibber.in	32.31972667	78.00954	400	TRUE	4.69041575982343	NA	3	21	2015	4	1.45101845215546
Asia	IN	kibber.in	32.31972667	78.00954	400	TRUE	4.69041575982343	NA	3	22	2012	1	1.17026171539496
Asia	IN	kibber.in	32.31972667	78.00954	400	TRUE	4.69041575982343	NA	3	22	2013	2	1.62013605497376
Asia	IN	kibber.in	32.31972667	78.00954	400	TRUE	4.69041575982343	NA	3	22	2014	3	1.39707054995941
Asia	IN	kibber.in	32.31972667	78.00954	400	TRUE	4.69041575982343	NA	3	22	2015	4	1.43775056282039
Asia	IN	kibber.in	32.31972667	78.00954	400	TRUE	4.69041575982343	NA	3	24	2012	1	0.707570176097936
Asia	IN	kibber.in	32.31972667	78.00954	400	TRUE	4.69041575982343	NA	3	24	2013	2	1.98452731334379
Asia	IN	kibber.in	32.31972667	78.00954	400	TRUE	4.69041575982343	NA	3	24	2014	3	1.85033985458348
Asia	IN	kibber.in	32.31972667	78.00954	400	TRUE	4.69041575982343	NA	3	24	2015	4	2.30545885477867
Asia	IN	kibber.in	32.31972667	78.00954	400	TRUE	4.69041575982343	NA	3	30	2012	1	1.2718416065365
Asia	IN	kibber.in	32.31972667	78.00954	400	TRUE	4.69041575982343	NA	3	30	2013	2	2.07132958686034
Asia	IN	kibber.in	32.31972667	78.00954	400	TRUE	4.69041575982343	NA	3	30	2014	3	1.69940408181534
Asia	IN	kibber.in	32.31972667	78.00954	400	TRUE	4.69041575982343	NA	3	30	2015	4	1.97543180850926
Australia	AU	bogong.au	-36.874	147.254	1678	FALSE	2.23606797749979	5420	1	3	2010	1	2.78049733058082
Australia	AU	bogong.au	-36.874	147.254	1678	FALSE	2.23606797749979	5420	1	3	2011	2	2.61087300038005
Australia	AU	bogong.au	-36.874	147.254	1678	FALSE	2.23606797749979	5420	1	3	2012	3	2.62304243424638
Australia	AU	bogong.au	-36.874	147.254	1678	FALSE	2.23606797749979	5420	1	3	2013	4	2.39164070349239
Australia	AU	bogong.au	-36.874	147.254	1678	FALSE	2.23606797749979	3760	1	4	2010	1	2.82678723881629
Australia	AU	bogong.au	-36.874	147.254	1678	FALSE	2.23606797749979	3760	1	4	2011	2	2.71319643372525
Australia	AU	bogong.au	-36.874	147.254	1678	FALSE	2.23606797749979	3760	1	4	2012	3	2.73387907770377
Australia	AU	bogong.au	-36.874	147.254	1678	FALSE	2.23606797749979	3760	1	4	2013	4	2.31952244906545
Australia	AU	bogong.au	-36.874	147.254	1678	FALSE	2.23606797749979	4020	1	5	2010	1	2.84260923961056
Australia	AU	bogong.au	-36.874	147.254	1678	FALSE	2.23606797749979	4020	1	5	2011	2	2.95720009478515
Australia	AU	bogong.au	-36.874	147.254	1678	FALSE	2.23606797749979	4020	1	5	2012	3	2.92982748123069
Australia	AU	bogong.au	-36.874	147.254	1678	FALSE	2.23606797749979	4020	1	5	2013	4	2.82256033694269
Australia	AU	bogong.au	-36.874	147.254	1678	FALSE	2.23606797749979	7430	1	9	2010	1	2.99420713506755
Australia	AU	bogong.au	-36.874	147.254	1678	FALSE	2.23606797749979	7430	1	9	2011	2	2.94556705344239
Australia	AU	bogong.au	-36.874	147.254	1678	FALSE	2.23606797749979	7430	1	9	2012	3	3.00028219970826
Australia	AU	bogong.au	-36.874	147.254	1678	FALSE	2.23606797749979	7430	1	9	2013	4	2.57909732655264
Australia	AU	bogong.au	-36.874	147.254	1678	FALSE	2.23606797749979	7890	2	11	2010	1	2.73146788719313
Australia	AU	bogong.au	-36.874	147.254	1678	FALSE	2.23606797749979	7890	2	11	2011	2	2.67168184488309
Australia	AU	bogong.au	-36.874	147.254	1678	FALSE	2.23606797749979	7890	2	11	2012	3	2.85467033189534
Australia	AU	bogong.au	-36.874	147.254	1678	FALSE	2.23606797749979	7890	2	11	2013	4	2.77243173361585
Australia	AU	bogong.au	-36.874	147.254	1678	FALSE	2.23606797749979	6780	2	15	2010	1	2.59006123080374
Australia	AU	bogong.au	-36.874	147.254	1678	FALSE	2.23606797749979	6780	2	15	2011	2	2.81733394859946
Australia	AU	bogong.au	-36.874	147.254	1678	FALSE	2.23606797749979	6780	2	15	2012	3	2.94430990703134
Australia	AU	bogong.au	-36.874	147.254	1678	FALSE	2.23606797749979	6780	2	15	2013	4	2.60211427474556
Australia	AU	bogong.au	-36.874	147.254	1678	FALSE	2.23606797749979	2850	2	16	2010	1	2.66010622172324
Australia	AU	bogong.au	-36.874	147.254	1678	FALSE	2.23606797749979	2850	2	16	2011	2	2.9774720988299
Australia	AU	bogong.au	-36.874	147.254	1678	FALSE	2.23606797749979	2850	2	16	2012	3	3.11536084539441
Australia	AU	bogong.au	-36.874	147.254	1678	FALSE	2.23606797749979	2850	2	16	2013	4	2.54654266347813
Australia	AU	bogong.au	-36.874	147.254	1678	FALSE	2.23606797749979	7040	2	17	2010	1	2.76484835719341
Australia	AU	bogong.au	-36.874	147.254	1678	FALSE	2.23606797749979	7040	2	17	2011	2	2.92108793309424
Australia	AU	bogong.au	-36.874	147.254	1678	FALSE	2.23606797749979	7040	2	17	2012	3	2.884851982746
Australia	AU	bogong.au	-36.874	147.254	1678	FALSE	2.23606797749979	7040	2	17	2013	4	2.64102768817741
Australia	AU	bogong.au	-36.874	147.254	1678	FALSE	2.23606797749979	8340	3	21	2010	1	2.68394713075151
Australia	AU	bogong.au	-36.874	147.254	1678	FALSE	2.23606797749979	8340	3	21	2011	2	2.87163130453755
Australia	AU	bogong.au	-36.874	147.254	1678	FALSE	2.23606797749979	8340	3	21	2012	3	2.76659872106426
Australia	AU	bogong.au	-36.874	147.254	1678	FALSE	2.23606797749979	8340	3	21	2013	4	2.35659943572497
Australia	AU	bogong.au	-36.874	147.254	1678	FALSE	2.23606797749979	4870	3	23	2010	1	2.67924614541386
Australia	AU	bogong.au	-36.874	147.254	1678	FALSE	2.23606797749979	4870	3	23	2011	2	2.92672820044693
Australia	AU	bogong.au	-36.874	147.254	1678	FALSE	2.23606797749979	4870	3	23	2012	3	2.87523494645016
Australia	AU	bogong.au	-36.874	147.254	1678	FALSE	2.23606797749979	4870	3	23	2013	4	2.61023417533439
Australia	AU	bogong.au	-36.874	147.254	1678	FALSE	2.23606797749979	4850	3	26	2010	1	2.7008767083769
Australia	AU	bogong.au	-36.874	147.254	1678	FALSE	2.23606797749979	4850	3	26	2011	2	2.93135615046793
Australia	AU	bogong.au	-36.874	147.254	1678	FALSE	2.23606797749979	4850	3	26	2012	3	2.75534118381155
Australia	AU	bogong.au	-36.874	147.254	1678	FALSE	2.23606797749979	4850	3	26	2013	4	2.42267189832729
Australia	AU	bogong.au	-36.874	147.254	1678	FALSE	2.23606797749979	4300	3	28	2010	1	2.49178177558417
Australia	AU	bogong.au	-36.874	147.254	1678	FALSE	2.23606797749979	4300	3	28	2011	2	2.9926418698784
Australia	AU	bogong.au	-36.874	147.254	1678	FALSE	2.23606797749979	4300	3	28	2012	3	2.77495468908014
Australia	AU	bogong.au	-36.874	147.254	1678	FALSE	2.23606797749979	4300	3	28	2013	4	2.82052984852352
Australia	AU	burrawan.au	-27.734896	151.139517	643	TRUE	3.60555127546399	1110	1	1	2009	1	2.44294986957786
Australia	AU	burrawan.au	-27.734896	151.139517	643	TRUE	3.60555127546399	1110	1	1	2010	2	2.29479678140924
Australia	AU	burrawan.au	-27.734896	151.139517	643	TRUE	3.60555127546399	1110	1	1	2011	3	2.69988106646724
Australia	AU	burrawan.au	-27.734896	151.139517	643	TRUE	3.60555127546399	1110	1	1	2012	4	2.37124801091151
Australia	AU	burrawan.au	-27.734896	151.139517	643	TRUE	3.60555127546399	870	1	3	2009	1	2.00108438129222
Australia	AU	burrawan.au	-27.734896	151.139517	643	TRUE	3.60555127546399	870	1	3	2010	2	2.49533615931354
Australia	AU	burrawan.au	-27.734896	151.139517	643	TRUE	3.60555127546399	870	1	3	2011	3	2.32970289715322
Australia	AU	burrawan.au	-27.734896	151.139517	643	TRUE	3.60555127546399	870	1	3	2012	4	1.79726754083072
Australia	AU	burrawan.au	-27.734896	151.139517	643	TRUE	3.60555127546399	1260	1	5	2009	1	2.71671266849752
Australia	AU	burrawan.au	-27.734896	151.139517	643	TRUE	3.60555127546399	1260	1	5	2010	2	2.79455775125476
Australia	AU	burrawan.au	-27.734896	151.139517	643	TRUE	3.60555127546399	1260	1	5	2011	3	2.82311542939767
Australia	AU	burrawan.au	-27.734896	151.139517	643	TRUE	3.60555127546399	1260	1	5	2012	4	2.14097916347697
Australia	AU	burrawan.au	-27.734896	151.139517	643	TRUE	3.60555127546399	1100	1	7	2009	1	1.9874428049358
Australia	AU	burrawan.au	-27.734896	151.139517	643	TRUE	3.60555127546399	1100	1	7	2010	2	2.76064861958136
Australia	AU	burrawan.au	-27.734896	151.139517	643	TRUE	3.60555127546399	1100	1	7	2011	3	2.42061577062577
Australia	AU	burrawan.au	-27.734896	151.139517	643	TRUE	3.60555127546399	1100	1	7	2012	4	2.36501974281653
Australia	AU	burrawan.au	-27.734896	151.139517	643	TRUE	3.60555127546399	920	2	12	2009	1	2.27600198996205
Australia	AU	burrawan.au	-27.734896	151.139517	643	TRUE	3.60555127546399	920	2	12	2010	2	2.89002958616342
Australia	AU	burrawan.au	-27.734896	151.139517	643	TRUE	3.60555127546399	920	2	12	2011	3	2.52348633234323
Australia	AU	burrawan.au	-27.734896	151.139517	643	TRUE	3.60555127546399	920	2	12	2012	4	2.32980452216407
Australia	AU	burrawan.au	-27.734896	151.139517	643	TRUE	3.60555127546399	1000	2	14	2009	1	2.37079056451927
Australia	AU	burrawan.au	-27.734896	151.139517	643	TRUE	3.60555127546399	1000	2	14	2010	2	2.85775452205944
Australia	AU	burrawan.au	-27.734896	151.139517	643	TRUE	3.60555127546399	1000	2	14	2011	3	2.71650416377322
Australia	AU	burrawan.au	-27.734896	151.139517	643	TRUE	3.60555127546399	1000	2	14	2012	4	2.14441851860207
Australia	AU	burrawan.au	-27.734896	151.139517	643	TRUE	3.60555127546399	830	2	16	2009	1	2.16479881969346
Australia	AU	burrawan.au	-27.734896	151.139517	643	TRUE	3.60555127546399	830	2	16	2010	2	2.29258831246555
Australia	AU	burrawan.au	-27.734896	151.139517	643	TRUE	3.60555127546399	830	2	16	2011	3	2.79165556727351
Australia	AU	burrawan.au	-27.734896	151.139517	643	TRUE	3.60555127546399	830	2	16	2012	4	1.82736927305383
Australia	AU	burrawan.au	-27.734896	151.139517	643	TRUE	3.60555127546399	880	2	20	2009	1	1.8733206018154
Australia	AU	burrawan.au	-27.734896	151.139517	643	TRUE	3.60555127546399	880	2	20	2010	2	2.45742769294648
Australia	AU	burrawan.au	-27.734896	151.139517	643	TRUE	3.60555127546399	880	2	20	2011	3	2.36604920980024
Australia	AU	burrawan.au	-27.734896	151.139517	643	TRUE	3.60555127546399	880	2	20	2012	4	1.99607365448528
Australia	AU	burrawan.au	-27.734896	151.139517	643	TRUE	3.60555127546399	620	3	24	2009	1	2.14519640611418
Australia	AU	burrawan.au	-27.734896	151.139517	643	TRUE	3.60555127546399	620	3	24	2010	2	1.9022749204745
Australia	AU	burrawan.au	-27.734896	151.139517	643	TRUE	3.60555127546399	620	3	24	2011	3	2.09743085394424
Australia	AU	burrawan.au	-27.734896	151.139517	643	TRUE	3.60555127546399	620	3	24	2012	4	2.31291748111637
Australia	AU	burrawan.au	-27.734896	151.139517	643	TRUE	3.60555127546399	530	3	27	2009	1	2.18878791263747
Australia	AU	burrawan.au	-27.734896	151.139517	643	TRUE	3.60555127546399	530	3	27	2010	2	2.78735419043372
Australia	AU	burrawan.au	-27.734896	151.139517	643	TRUE	3.60555127546399	530	3	27	2011	3	2.9204885646583
Australia	AU	burrawan.au	-27.734896	151.139517	643	TRUE	3.60555127546399	530	3	27	2012	4	1.87909587950007
Australia	AU	burrawan.au	-27.734896	151.139517	643	TRUE	3.60555127546399	790	3	28	2009	1	2.60146242549462
Australia	AU	burrawan.au	-27.734896	151.139517	643	TRUE	3.60555127546399	790	3	28	2010	2	2.10805737378385
Australia	AU	burrawan.au	-27.734896	151.139517	643	TRUE	3.60555127546399	790	3	28	2011	3	2.35945602012099
Australia	AU	burrawan.au	-27.734896	151.139517	643	TRUE	3.60555127546399	790	3	28	2012	4	2.10822665637493
Australia	AU	burrawan.au	-27.734896	151.139517	643	TRUE	3.60555127546399	930	3	30	2009	1	2.64987009370241
Australia	AU	burrawan.au	-27.734896	151.139517	643	TRUE	3.60555127546399	930	3	30	2010	2	2.68939766282128
Australia	AU	burrawan.au	-27.734896	151.139517	643	TRUE	3.60555127546399	930	3	30	2011	3	2.9946250537686
Australia	AU	burrawan.au	-27.734896	151.139517	643	TRUE	3.60555127546399	930	3	30	2012	4	2.13289976994448
Australia	AU	kiny.au	-36.2	143.75	408	FALSE	2.23606797749979	890	1	1	2008	1	2.26892882243261
Australia	AU	kiny.au	-36.2	143.75	408	FALSE	2.23606797749979	890	1	1	2009	2	3.07371835034612
Australia	AU	kiny.au	-36.2	143.75	408	FALSE	2.23606797749979	890	1	1	2010	3	2.53655844257153
Australia	AU	kiny.au	-36.2	143.75	408	FALSE	2.23606797749979	890	1	1	2011	4	2.48301642014413
Australia	AU	kiny.au	-36.2	143.75	408	FALSE	2.23606797749979	1200	1	3	2008	1	2.76689595401754
Australia	AU	kiny.au	-36.2	143.75	408	FALSE	2.23606797749979	1200	1	3	2009	2	3.24674470972384
Australia	AU	kiny.au	-36.2	143.75	408	FALSE	2.23606797749979	1200	1	3	2010	3	2.81358098856819
Australia	AU	kiny.au	-36.2	143.75	408	FALSE	2.23606797749979	1200	1	3	2011	4	2.24427712080184
Australia	AU	kiny.au	-36.2	143.75	408	FALSE	2.23606797749979	1090	1	6	2008	1	2.66010622172324
Australia	AU	kiny.au	-36.2	143.75	408	FALSE	2.23606797749979	1090	1	6	2009	2	3.31806333496276
Australia	AU	kiny.au	-36.2	143.75	408	FALSE	2.23606797749979	1090	1	6	2010	3	2.47421626407626
Australia	AU	kiny.au	-36.2	143.75	408	FALSE	2.23606797749979	1090	1	6	2011	4	2.62293896921149
Australia	AU	kiny.au	-36.2	143.75	408	FALSE	2.23606797749979	1050	1	8	2008	1	2.1156105116743
Australia	AU	kiny.au	-36.2	143.75	408	FALSE	2.23606797749979	1050	1	8	2009	2	3.01283722470517
Australia	AU	kiny.au	-36.2	143.75	408	FALSE	2.23606797749979	1050	1	8	2010	3	2.76342799356294
Australia	AU	kiny.au	-36.2	143.75	408	FALSE	2.23606797749979	1050	1	8	2011	4	2.45833562599195
Australia	AU	kiny.au	-36.2	143.75	408	FALSE	2.23606797749979	930	2	12	2008	1	2.28981183911762
Australia	AU	kiny.au	-36.2	143.75	408	FALSE	2.23606797749979	930	2	12	2009	2	2.86923171973098
Australia	AU	kiny.au	-36.2	143.75	408	FALSE	2.23606797749979	930	2	12	2010	3	2.44404479591808
Australia	AU	kiny.au	-36.2	143.75	408	FALSE	2.23606797749979	930	2	12	2011	4	2.40671045860979
Australia	AU	kiny.au	-36.2	143.75	408	FALSE	2.23606797749979	1030	2	16	2008	1	2.58393520253675
Australia	AU	kiny.au	-36.2	143.75	408	FALSE	2.23606797749979	1030	2	16	2009	2	3.03742649794062
Australia	AU	kiny.au	-36.2	143.75	408	FALSE	2.23606797749979	1030	2	16	2010	3	2.85491302230786
Australia	AU	kiny.au	-36.2	143.75	408	FALSE	2.23606797749979	1030	2	16	2011	4	2.32633586092875
Australia	AU	kiny.au	-36.2	143.75	408	FALSE	2.23606797749979	1140	2	17	2008	1	2.43031697988197
Australia	AU	kiny.au	-36.2	143.75	408	FALSE	2.23606797749979	1140	2	17	2009	2	2.88649072517248
Australia	AU	kiny.au	-36.2	143.75	408	FALSE	2.23606797749979	1140	2	17	2010	3	2.54282542695918
Australia	AU	kiny.au	-36.2	143.75	408	FALSE	2.23606797749979	1140	2	17	2011	4	2.39252108993193
Australia	AU	kiny.au	-36.2	143.75	408	FALSE	2.23606797749979	1010	2	18	2008	1	2.16331048896369
Australia	AU	kiny.au	-36.2	143.75	408	FALSE	2.23606797749979	1010	2	18	2009	2	2.97772360528885
Australia	AU	kiny.au	-36.2	143.75	408	FALSE	2.23606797749979	1010	2	18	2010	3	2.80753502806885
Australia	AU	kiny.au	-36.2	143.75	408	FALSE	2.23606797749979	1010	2	18	2011	4	2.52659770910345
Australia	AU	kiny.au	-36.2	143.75	408	FALSE	2.23606797749979	1250	3	21	2008	1	2.38569562541056
Australia	AU	kiny.au	-36.2	143.75	408	FALSE	2.23606797749979	1250	3	21	2009	2	3.34537373055909
Australia	AU	kiny.au	-36.2	143.75	408	FALSE	2.23606797749979	1250	3	21	2010	3	2.61278385671974
Australia	AU	kiny.au	-36.2	143.75	408	FALSE	2.23606797749979	1250	3	21	2011	4	2.47784447633876
Australia	AU	kiny.au	-36.2	143.75	408	FALSE	2.23606797749979	1070	3	23	2008	1	2.36977228859696
Australia	AU	kiny.au	-36.2	143.75	408	FALSE	2.23606797749979	1070	3	23	2009	2	3.16435285578444
Australia	AU	kiny.au	-36.2	143.75	408	FALSE	2.23606797749979	1070	3	23	2010	3	2.60205999132796
Australia	AU	kiny.au	-36.2	143.75	408	FALSE	2.23606797749979	1070	3	23	2011	4	2.31260043926126
Australia	AU	kiny.au	-36.2	143.75	408	FALSE	2.23606797749979	1410	3	28	2008	1	2.31249470718967
Australia	AU	kiny.au	-36.2	143.75	408	FALSE	2.23606797749979	1410	3	28	2009	2	3.49276038902684
Australia	AU	kiny.au	-36.2	143.75	408	FALSE	2.23606797749979	1410	3	28	2010	3	2.31597034545692
Australia	AU	kiny.au	-36.2	143.75	408	FALSE	2.23606797749979	1410	3	28	2011	4	2.35218251811136
Australia	AU	kiny.au	-36.2	143.75	408	FALSE	2.23606797749979	1040	3	30	2008	1	2.00667992774083
Australia	AU	kiny.au	-36.2	143.75	408	FALSE	2.23606797749979	1040	3	30	2009	2	3.25767857486918
Australia	AU	kiny.au	-36.2	143.75	408	FALSE	2.23606797749979	1040	3	30	2010	3	2.83632411570675
Australia	AU	kiny.au	-36.2	143.75	408	FALSE	2.23606797749979	1040	3	30	2011	4	2.40993312333129
Australia	AU	mtca.au	-31.782138	117.610853	324	TRUE	3	NA	1	2	2009	1	2.44591541395112
Australia	AU	mtca.au	-31.782138	117.610853	324	TRUE	3	NA	1	2	2010	2	2.00238207493276
Australia	AU	mtca.au	-31.782138	117.610853	324	TRUE	3	NA	1	2	2011	3	2.29501701188146
Australia	AU	mtca.au	-31.782138	117.610853	324	TRUE	3	NA	1	2	2012	4	2.35073245171613
Australia	AU	mtca.au	-31.782138	117.610853	324	TRUE	3	NA	1	5	2009	1	2.70247361907856
Australia	AU	mtca.au	-31.782138	117.610853	324	TRUE	3	NA	1	5	2010	2	2.32170196950074
Australia	AU	mtca.au	-31.782138	117.610853	324	TRUE	3	NA	1	5	2011	3	2.40773072802634
Australia	AU	mtca.au	-31.782138	117.610853	324	TRUE	3	NA	1	5	2012	4	2.41220846588168
Australia	AU	mtca.au	-31.782138	117.610853	324	TRUE	3	NA	1	8	2009	1	1.54777470538782
Australia	AU	mtca.au	-31.782138	117.610853	324	TRUE	3	NA	1	8	2010	2	2.05057307675515
Australia	AU	mtca.au	-31.782138	117.610853	324	TRUE	3	NA	1	8	2011	3	2.16893921383598
Australia	AU	mtca.au	-31.782138	117.610853	324	TRUE	3	NA	1	8	2012	4	1.99343623049761
Australia	AU	mtca.au	-31.782138	117.610853	324	TRUE	3	NA	1	9	2009	1	1.47202469770028
Australia	AU	mtca.au	-31.782138	117.610853	324	TRUE	3	NA	1	9	2010	2	1.64787176530623
Australia	AU	mtca.au	-31.782138	117.610853	324	TRUE	3	NA	1	9	2011	3	1.35888620440587
Australia	AU	mtca.au	-31.782138	117.610853	324	TRUE	3	NA	1	9	2012	4	1.5321171162488
Australia	AU	mtca.au	-31.782138	117.610853	324	TRUE	3	NA	2	16	2009	1	1.70500795933334
Australia	AU	mtca.au	-31.782138	117.610853	324	TRUE	3	NA	2	16	2010	2	1.87563993700417
Australia	AU	mtca.au	-31.782138	117.610853	324	TRUE	3	NA	2	16	2011	3	2.36716948853468
Australia	AU	mtca.au	-31.782138	117.610853	324	TRUE	3	NA	2	16	2012	4	1.79830528202198
Australia	AU	mtca.au	-31.782138	117.610853	324	TRUE	3	NA	2	18	2009	1	2.2792105126014
Australia	AU	mtca.au	-31.782138	117.610853	324	TRUE	3	NA	2	18	2010	2	2.20924684875337
Australia	AU	mtca.au	-31.782138	117.610853	324	TRUE	3	NA	2	18	2011	3	2.5591282656543
Australia	AU	mtca.au	-31.782138	117.610853	324	TRUE	3	NA	2	18	2012	4	2.45476866130985
Australia	AU	mtca.au	-31.782138	117.610853	324	TRUE	3	NA	2	19	2009	1	2.27600198996205
Australia	AU	mtca.au	-31.782138	117.610853	324	TRUE	3	NA	2	19	2010	2	1.94324712513786
Australia	AU	mtca.au	-31.782138	117.610853	324	TRUE	3	NA	2	19	2011	3	2.2087100199064
Australia	AU	mtca.au	-31.782138	117.610853	324	TRUE	3	NA	2	19	2012	4	2.0665122778566
Australia	AU	mtca.au	-31.782138	117.610853	324	TRUE	3	NA	2	20	2009	1	1.72427586960079
Australia	AU	mtca.au	-31.782138	117.610853	324	TRUE	3	NA	2	20	2010	2	1.95351808144499
Australia	AU	mtca.au	-31.782138	117.610853	324	TRUE	3	NA	2	20	2011	3	2.29203443599474
Australia	AU	mtca.au	-31.782138	117.610853	324	TRUE	3	NA	2	20	2012	4	2.23527587668705
Australia	AU	mtca.au	-31.782138	117.610853	324	TRUE	3	NA	3	22	2009	1	2.47085132452612
Australia	AU	mtca.au	-31.782138	117.610853	324	TRUE	3	NA	3	22	2010	2	2.13337921192352
Australia	AU	mtca.au	-31.782138	117.610853	324	TRUE	3	NA	3	22	2011	3	2.65412839126181
Australia	AU	mtca.au	-31.782138	117.610853	324	TRUE	3	NA	3	22	2012	4	2.3392526340327
Australia	AU	mtca.au	-31.782138	117.610853	324	TRUE	3	NA	3	24	2009	1	1.60260252042026
Australia	AU	mtca.au	-31.782138	117.610853	324	TRUE	3	NA	3	24	2010	2	1.58827170684233
Australia	AU	mtca.au	-31.782138	117.610853	324	TRUE	3	NA	3	24	2011	3	2.16820274684263
Australia	AU	mtca.au	-31.782138	117.610853	324	TRUE	3	NA	3	24	2012	4	2.08044609461105
Australia	AU	mtca.au	-31.782138	117.610853	324	TRUE	3	NA	3	27	2009	1	2.14875685132179
Australia	AU	mtca.au	-31.782138	117.610853	324	TRUE	3	NA	3	27	2010	2	1.69284691927723
Australia	AU	mtca.au	-31.782138	117.610853	324	TRUE	3	NA	3	27	2011	3	2.13337921192352
Australia	AU	mtca.au	-31.782138	117.610853	324	TRUE	3	NA	3	27	2012	4	1.68529378138678
Australia	AU	mtca.au	-31.782138	117.610853	324	TRUE	3	NA	3	29	2009	1	2.53453375600512
Australia	AU	mtca.au	-31.782138	117.610853	324	TRUE	3	NA	3	29	2010	2	2.30524385750601
Australia	AU	mtca.au	-31.782138	117.610853	324	TRUE	3	NA	3	29	2011	3	2.41655730119148
Australia	AU	mtca.au	-31.782138	117.610853	324	TRUE	3	NA	3	29	2012	4	2.21669359916975
Australia	AU	mtca.au	-31.782138	117.610853	324	TRUE	3	NA	4	36	2009	1	2.36986495785623
Australia	AU	mtca.au	-31.782138	117.610853	324	TRUE	3	NA	4	36	2010	2	2.18184358794477
Australia	AU	mtca.au	-31.782138	117.610853	324	TRUE	3	NA	4	36	2011	3	2.54838941813292
Australia	AU	mtca.au	-31.782138	117.610853	324	TRUE	3	NA	4	36	2012	4	2.24303804868629
Australia	AU	mtca.au	-31.782138	117.610853	324	TRUE	3	NA	4	37	2009	1	2.28869626059026
Australia	AU	mtca.au	-31.782138	117.610853	324	TRUE	3	NA	4	37	2010	2	2.36153897126928
Australia	AU	mtca.au	-31.782138	117.610853	324	TRUE	3	NA	4	37	2011	3	2.61405310598722
Australia	AU	mtca.au	-31.782138	117.610853	324	TRUE	3	NA	4	37	2012	4	2.44715803134222
Australia	AU	mtca.au	-31.782138	117.610853	324	TRUE	3	NA	4	38	2009	1	1.86153441085904
Australia	AU	mtca.au	-31.782138	117.610853	324	TRUE	3	NA	4	38	2010	2	1.74390155048518
Australia	AU	mtca.au	-31.782138	117.610853	324	TRUE	3	NA	4	38	2011	3	2.17084820364331
Australia	AU	mtca.au	-31.782138	117.610853	324	TRUE	3	NA	4	38	2012	4	2.00086772153123
Australia	AU	mtca.au	-31.782138	117.610853	324	TRUE	3	NA	4	40	2009	1	1.78175537465247
Australia	AU	mtca.au	-31.782138	117.610853	324	TRUE	3	NA	4	40	2010	2	2.01199311465926
Australia	AU	mtca.au	-31.782138	117.610853	324	TRUE	3	NA	4	40	2011	3	2.18906900939932
Australia	AU	mtca.au	-31.782138	117.610853	324	TRUE	3	NA	4	40	2012	4	2.20085049809108
Australia	AU	ping.au	-32.496169	116.972947	456	FALSE	4	1390	1	1	2014	1	2.11159852488039
Australia	AU	ping.au	-32.496169	116.972947	456	FALSE	4	1390	1	1	2015	2	1.91035755727288
Australia	AU	ping.au	-32.496169	116.972947	456	FALSE	4	1390	1	1	2016	3	2.73142758705095
Australia	AU	ping.au	-32.496169	116.972947	456	FALSE	4	1390	1	1	2017	4	2.5388249889379
Australia	AU	ping.au	-32.496169	116.972947	456	FALSE	4	980	1	8	2014	1	2.49498897368317
Australia	AU	ping.au	-32.496169	116.972947	456	FALSE	4	980	1	8	2015	2	2.11360915107303
Australia	AU	ping.au	-32.496169	116.972947	456	FALSE	4	980	1	8	2016	3	2.80246584844578
Australia	AU	ping.au	-32.496169	116.972947	456	FALSE	4	980	1	8	2017	4	2.76622689357417
Australia	AU	ping.au	-32.496169	116.972947	456	FALSE	4	900	1	9	2014	1	2.56984189940376
Australia	AU	ping.au	-32.496169	116.972947	456	FALSE	4	900	1	9	2015	2	2.05556944006099
Australia	AU	ping.au	-32.496169	116.972947	456	FALSE	4	900	1	9	2016	3	2.48429983934679
Australia	AU	ping.au	-32.496169	116.972947	456	FALSE	4	900	1	9	2017	4	2.45765485421846
Australia	AU	ping.au	-32.496169	116.972947	456	FALSE	4	1250	1	10	2014	1	2.65576252470651
Australia	AU	ping.au	-32.496169	116.972947	456	FALSE	4	1250	1	10	2015	2	2.56365903847287
Australia	AU	ping.au	-32.496169	116.972947	456	FALSE	4	1250	1	10	2016	3	2.6949998327471
Australia	AU	ping.au	-32.496169	116.972947	456	FALSE	4	1250	1	10	2017	4	2.64664874427296
Australia	AU	ping.au	-32.496169	116.972947	456	FALSE	4	1370	2	11	2014	1	2.36379994547911
Australia	AU	ping.au	-32.496169	116.972947	456	FALSE	4	1370	2	11	2015	2	2.10636090880675
Australia	AU	ping.au	-32.496169	116.972947	456	FALSE	4	1370	2	11	2016	3	2.32520768948292
Australia	AU	ping.au	-32.496169	116.972947	456	FALSE	4	1370	2	11	2017	4	2.45991995574692
Australia	AU	ping.au	-32.496169	116.972947	456	FALSE	4	590	2	18	2014	1	2.62531245096167
Australia	AU	ping.au	-32.496169	116.972947	456	FALSE	4	590	2	18	2015	2	2.39941410536377
Australia	AU	ping.au	-32.496169	116.972947	456	FALSE	4	590	2	18	2016	3	3.01963547100132
Australia	AU	ping.au	-32.496169	116.972947	456	FALSE	4	590	2	18	2017	4	2.45530177165708
Australia	AU	ping.au	-32.496169	116.972947	456	FALSE	4	1490	2	19	2014	1	2.70139526901392
Australia	AU	ping.au	-32.496169	116.972947	456	FALSE	4	1490	2	19	2015	2	2.29380435991934
Australia	AU	ping.au	-32.496169	116.972947	456	FALSE	4	1490	2	19	2016	3	2.94088985748622
Australia	AU	ping.au	-32.496169	116.972947	456	FALSE	4	1490	2	19	2017	4	2.35602585719312
Australia	AU	ping.au	-32.496169	116.972947	456	FALSE	4	430	2	20	2014	1	2.79667838491765
Australia	AU	ping.au	-32.496169	116.972947	456	FALSE	4	430	2	20	2015	2	2.39418892324117
Australia	AU	ping.au	-32.496169	116.972947	456	FALSE	4	430	2	20	2016	3	2.57345182203549
Australia	AU	ping.au	-32.496169	116.972947	456	FALSE	4	430	2	20	2017	4	2.81954393554187
Australia	AU	ping.au	-32.496169	116.972947	456	FALSE	4	4020	3	21	2014	1	2.12791429437159
Australia	AU	ping.au	-32.496169	116.972947	456	FALSE	4	4020	3	21	2015	2	2.17478641736734
Australia	AU	ping.au	-32.496169	116.972947	456	FALSE	4	4020	3	21	2016	3	2.50839503313305
Australia	AU	ping.au	-32.496169	116.972947	456	FALSE	4	4020	3	21	2017	4	2.33112348784665
Australia	AU	ping.au	-32.496169	116.972947	456	FALSE	4	1200	3	28	2014	1	2.65972609523779
Australia	AU	ping.au	-32.496169	116.972947	456	FALSE	4	1200	3	28	2015	2	2.59150980899465
Australia	AU	ping.au	-32.496169	116.972947	456	FALSE	4	1200	3	28	2016	3	3.15653400830342
Australia	AU	ping.au	-32.496169	116.972947	456	FALSE	4	1200	3	28	2017	4	2.69910027314125
Australia	AU	ping.au	-32.496169	116.972947	456	FALSE	4	1250	3	29	2014	1	2.70243053644553
Australia	AU	ping.au	-32.496169	116.972947	456	FALSE	4	1250	3	29	2015	2	2.51301772533162
Australia	AU	ping.au	-32.496169	116.972947	456	FALSE	4	1250	3	29	2016	3	2.77099920516394
Australia	AU	ping.au	-32.496169	116.972947	456	FALSE	4	1250	3	29	2017	4	2.67228262478892
Australia	AU	ping.au	-32.496169	116.972947	456	FALSE	4	800	3	30	2014	1	2.66299379717605
Australia	AU	ping.au	-32.496169	116.972947	456	FALSE	4	800	3	30	2015	2	2.68078861150668
Australia	AU	ping.au	-32.496169	116.972947	456	FALSE	4	800	3	30	2016	3	2.90837777243239
Australia	AU	ping.au	-32.496169	116.972947	456	FALSE	4	800	3	30	2017	4	2.77520982411104
Australia	AU	pinj.au	-27.530556	152.923222	1085	TRUE	2.44948974278318	4950	1	1	2014	1	2.85131951264875
Australia	AU	pinj.au	-27.530556	152.923222	1085	TRUE	2.44948974278318	4950	1	1	2015	2	3.06314563710664
Australia	AU	pinj.au	-27.530556	152.923222	1085	TRUE	2.44948974278318	4950	1	1	2016	3	2.63387226265833
Australia	AU	pinj.au	-27.530556	152.923222	1085	TRUE	2.44948974278318	4170	1	6	2014	1	3.01376385473393
Australia	AU	pinj.au	-27.530556	152.923222	1085	TRUE	2.44948974278318	4170	1	6	2015	2	3.01431048096331
Australia	AU	pinj.au	-27.530556	152.923222	1085	TRUE	2.44948974278318	4170	1	6	2016	3	3.07620338108877
Australia	AU	pinj.au	-27.530556	152.923222	1085	TRUE	2.44948974278318	5430	1	8	2014	1	2.9226216715232
Australia	AU	pinj.au	-27.530556	152.923222	1085	TRUE	2.44948974278318	5430	1	8	2015	2	2.78922805726733
Australia	AU	pinj.au	-27.530556	152.923222	1085	TRUE	2.44948974278318	5430	1	8	2016	3	2.76207808733464
Australia	AU	pinj.au	-27.530556	152.923222	1085	TRUE	2.44948974278318	4860	1	10	2014	1	3.05288623525638
Australia	AU	pinj.au	-27.530556	152.923222	1085	TRUE	2.44948974278318	4860	1	10	2015	2	2.93676499760994
Australia	AU	pinj.au	-27.530556	152.923222	1085	TRUE	2.44948974278318	4860	1	10	2016	3	2.80250006776439
Australia	AU	pinj.au	-27.530556	152.923222	1085	TRUE	2.44948974278318	3720	2	14	2014	1	2.68672562107454
Australia	AU	pinj.au	-27.530556	152.923222	1085	TRUE	2.44948974278318	3720	2	14	2015	2	2.73359846096134
Australia	AU	pinj.au	-27.530556	152.923222	1085	TRUE	2.44948974278318	3720	2	14	2016	3	3.29103567476827
Australia	AU	pinj.au	-27.530556	152.923222	1085	TRUE	2.44948974278318	5280	2	18	2014	1	2.86391737695786
Australia	AU	pinj.au	-27.530556	152.923222	1085	TRUE	2.44948974278318	5280	2	18	2015	2	3.24254142829838
Australia	AU	pinj.au	-27.530556	152.923222	1085	TRUE	2.44948974278318	5280	2	18	2016	3	2.52061452187824
Australia	AU	pinj.au	-27.530556	152.923222	1085	TRUE	2.44948974278318	4010	2	19	2014	1	2.610127613076
Australia	AU	pinj.au	-27.530556	152.923222	1085	TRUE	2.44948974278318	4010	2	19	2015	2	3.07371835034612
Australia	AU	pinj.au	-27.530556	152.923222	1085	TRUE	2.44948974278318	4010	2	19	2016	3	2.71575271682286
Australia	AU	pinj.au	-27.530556	152.923222	1085	TRUE	2.44948974278318	4890	2	20	2014	1	2.87395965474335
Australia	AU	pinj.au	-27.530556	152.923222	1085	TRUE	2.44948974278318	4890	2	20	2015	2	2.51851393987789
Australia	AU	pinj.au	-27.530556	152.923222	1085	TRUE	2.44948974278318	4890	2	20	2016	3	2.53794495929149
Australia	AU	pinj.au	-27.530556	152.923222	1085	TRUE	2.44948974278318	5040	3	22	2014	1	3.05671432951639
Australia	AU	pinj.au	-27.530556	152.923222	1085	TRUE	2.44948974278318	5040	3	22	2015	2	3.12368834166759
Australia	AU	pinj.au	-27.530556	152.923222	1085	TRUE	2.44948974278318	5040	3	22	2016	3	2.93936947007466
Australia	AU	pinj.au	-27.530556	152.923222	1085	TRUE	2.44948974278318	5500	3	23	2014	1	2.87540856007706
Australia	AU	pinj.au	-27.530556	152.923222	1085	TRUE	2.44948974278318	5500	3	23	2015	2	2.74036268949424
Australia	AU	pinj.au	-27.530556	152.923222	1085	TRUE	2.44948974278318	5500	3	23	2016	3	2.25188145455253
Australia	AU	pinj.au	-27.530556	152.923222	1085	TRUE	2.44948974278318	6290	3	26	2014	1	2.91534706232419
Australia	AU	pinj.au	-27.530556	152.923222	1085	TRUE	2.44948974278318	6290	3	26	2015	2	2.82052984852352
Australia	AU	pinj.au	-27.530556	152.923222	1085	TRUE	2.44948974278318	6290	3	26	2016	3	2.69302306792369
Australia	AU	pinj.au	-27.530556	152.923222	1085	TRUE	2.44948974278318	4950	3	28	2014	1	2.85180851422824
Australia	AU	pinj.au	-27.530556	152.923222	1085	TRUE	2.44948974278318	4950	3	28	2015	2	2.65609820201283
Australia	AU	pinj.au	-27.530556	152.923222	1085	TRUE	2.44948974278318	4950	3	28	2016	3	3.17562776436718
Australia	AU	yarra.au	-33.61	150.73	844	FALSE	2.44948974278318	1200	1	2	2015	1	2.65272969606925
Australia	AU	yarra.au	-33.61	150.73	844	FALSE	2.44948974278318	1200	1	2	2016	2	2.18001111905772
Australia	AU	yarra.au	-33.61	150.73	844	FALSE	2.44948974278318	1200	1	2	2017	3	2.22315834246034
Australia	AU	yarra.au	-33.61	150.73	844	FALSE	2.44948974278318	1200	1	2	2018	4	1.94743372188705
Australia	AU	yarra.au	-33.61	150.73	844	FALSE	2.44948974278318	1000	1	6	2015	1	2.55248570109295
Australia	AU	yarra.au	-33.61	150.73	844	FALSE	2.44948974278318	1000	1	6	2016	2	2.13289976994448
Australia	AU	yarra.au	-33.61	150.73	844	FALSE	2.44948974278318	1000	1	6	2017	3	2.01063911673663
Australia	AU	yarra.au	-33.61	150.73	844	FALSE	2.44948974278318	1000	1	6	2018	4	1.63748972951251
Australia	AU	yarra.au	-33.61	150.73	844	FALSE	2.44948974278318	900	1	8	2015	1	2.27989498001164
Australia	AU	yarra.au	-33.61	150.73	844	FALSE	2.44948974278318	900	1	8	2016	2	2.02213957039839
Australia	AU	yarra.au	-33.61	150.73	844	FALSE	2.44948974278318	900	1	8	2017	3	2.09947345601417
Australia	AU	yarra.au	-33.61	150.73	844	FALSE	2.44948974278318	900	1	8	2018	4	1.46389298898591
Australia	AU	yarra.au	-33.61	150.73	844	FALSE	2.44948974278318	800	1	9	2015	1	2.32817566143832
Australia	AU	yarra.au	-33.61	150.73	844	FALSE	2.44948974278318	800	1	9	2016	2	2.15231892742465
Australia	AU	yarra.au	-33.61	150.73	844	FALSE	2.44948974278318	800	1	9	2017	3	2.06896466594445
Australia	AU	yarra.au	-33.61	150.73	844	FALSE	2.44948974278318	800	1	9	2018	4	1.83695673705955
Australia	AU	yarra.au	-33.61	150.73	844	FALSE	2.44948974278318	800	2	13	2015	1	2.35487642251623
Australia	AU	yarra.au	-33.61	150.73	844	FALSE	2.44948974278318	800	2	13	2016	2	1.89019738621003
Australia	AU	yarra.au	-33.61	150.73	844	FALSE	2.44948974278318	800	2	13	2017	3	2.04583131434775
Australia	AU	yarra.au	-33.61	150.73	844	FALSE	2.44948974278318	800	2	13	2018	4	1.85853719756964
Australia	AU	yarra.au	-33.61	150.73	844	FALSE	2.44948974278318	800	2	17	2015	1	2.35140975192544
Australia	AU	yarra.au	-33.61	150.73	844	FALSE	2.44948974278318	800	2	17	2016	2	2.07261747654524
Australia	AU	yarra.au	-33.61	150.73	844	FALSE	2.44948974278318	800	2	17	2017	3	1.98592022012357
Australia	AU	yarra.au	-33.61	150.73	844	FALSE	2.44948974278318	800	2	17	2018	4	1.72997428569956
Australia	AU	yarra.au	-33.61	150.73	844	FALSE	2.44948974278318	800	2	18	2015	1	2.29841638006129
Australia	AU	yarra.au	-33.61	150.73	844	FALSE	2.44948974278318	800	2	18	2016	2	1.66717267247887
Australia	AU	yarra.au	-33.61	150.73	844	FALSE	2.44948974278318	800	2	18	2017	3	2.07565643359793
Australia	AU	yarra.au	-33.61	150.73	844	FALSE	2.44948974278318	800	2	18	2018	4	1.3541084391474
Australia	AU	yarra.au	-33.61	150.73	844	FALSE	2.44948974278318	800	2	24	2015	1	2.41514035219587
Australia	AU	yarra.au	-33.61	150.73	844	FALSE	2.44948974278318	800	2	24	2016	2	2.30494268240246
Australia	AU	yarra.au	-33.61	150.73	844	FALSE	2.44948974278318	800	2	24	2017	3	2.14373282313869
Australia	AU	yarra.au	-33.61	150.73	844	FALSE	2.44948974278318	800	2	24	2018	4	1.67577834167409
Australia	AU	yarra.au	-33.61	150.73	844	FALSE	2.44948974278318	800	3	26	2015	1	2.05518713855575
Australia	AU	yarra.au	-33.61	150.73	844	FALSE	2.44948974278318	800	3	26	2016	2	1.91986225355554
Australia	AU	yarra.au	-33.61	150.73	844	FALSE	2.44948974278318	800	3	26	2017	3	2.01334290434535
Australia	AU	yarra.au	-33.61	150.73	844	FALSE	2.44948974278318	800	3	26	2018	4	1.80140371001735
Australia	AU	yarra.au	-33.61	150.73	844	FALSE	2.44948974278318	700	3	34	2015	1	2.48265924068334
Australia	AU	yarra.au	-33.61	150.73	844	FALSE	2.44948974278318	700	3	34	2016	2	1.92288109120829
Australia	AU	yarra.au	-33.61	150.73	844	FALSE	2.44948974278318	700	3	34	2017	3	2.12875457269069
Australia	AU	yarra.au	-33.61	150.73	844	FALSE	2.44948974278318	700	3	34	2018	4	1.77451696572855
Australia	AU	yarra.au	-33.61	150.73	844	FALSE	2.44948974278318	800	3	35	2015	1	2.39488925716742
Australia	AU	yarra.au	-33.61	150.73	844	FALSE	2.44948974278318	800	3	35	2016	2	1.85296769102882
Australia	AU	yarra.au	-33.61	150.73	844	FALSE	2.44948974278318	800	3	35	2017	3	1.96852964437484
Australia	AU	yarra.au	-33.61	150.73	844	FALSE	2.44948974278318	800	3	35	2018	4	1.8555191556678
Australia	AU	yarra.au	-33.61	150.73	844	FALSE	2.44948974278318	900	3	36	2015	1	2.45916623379115
Australia	AU	yarra.au	-33.61	150.73	844	FALSE	2.44948974278318	900	3	36	2016	2	2.15769847927552
Australia	AU	yarra.au	-33.61	150.73	844	FALSE	2.44948974278318	900	3	36	2017	3	1.97298922685535
Australia	AU	yarra.au	-33.61	150.73	844	FALSE	2.44948974278318	900	3	36	2018	4	1.75739602879302
Australia	AU	yarra.au	-33.61	150.73	844	FALSE	2.44948974278318	900	4	41	2015	1	2.41896383070362
Australia	AU	yarra.au	-33.61	150.73	844	FALSE	2.44948974278318	900	4	41	2016	2	2.17193112335597
Australia	AU	yarra.au	-33.61	150.73	844	FALSE	2.44948974278318	900	4	41	2017	3	1.5792117802315
Australia	AU	yarra.au	-33.61	150.73	844	FALSE	2.44948974278318	900	4	41	2018	4	1.7427251313047
Australia	AU	yarra.au	-33.61	150.73	844	FALSE	2.44948974278318	700	4	43	2015	1	2.17464119266045
Australia	AU	yarra.au	-33.61	150.73	844	FALSE	2.44948974278318	700	4	43	2016	2	2.20240657263938
Australia	AU	yarra.au	-33.61	150.73	844	FALSE	2.44948974278318	700	4	43	2017	3	1.94797257924578
Australia	AU	yarra.au	-33.61	150.73	844	FALSE	2.44948974278318	700	4	43	2018	4	1.84695532501982
Australia	AU	yarra.au	-33.61	150.73	844	FALSE	2.44948974278318	800	4	45	2015	1	2.55016718051018
Australia	AU	yarra.au	-33.61	150.73	844	FALSE	2.44948974278318	800	4	45	2016	2	2.01473049500175
Australia	AU	yarra.au	-33.61	150.73	844	FALSE	2.44948974278318	800	4	45	2017	3	1.97895616521759
Australia	AU	yarra.au	-33.61	150.73	844	FALSE	2.44948974278318	800	4	45	2018	4	1.57749179983723
Australia	AU	yarra.au	-33.61	150.73	844	FALSE	2.44948974278318	800	4	46	2015	1	2.42258983985148
Australia	AU	yarra.au	-33.61	150.73	844	FALSE	2.44948974278318	800	4	46	2016	2	2.25517598449353
Australia	AU	yarra.au	-33.61	150.73	844	FALSE	2.44948974278318	800	4	46	2017	3	1.82380015374988
Australia	AU	yarra.au	-33.61	150.73	844	FALSE	2.44948974278318	800	4	46	2018	4	2.04257551244019
Europe	DE	bayr.de	49.91666667	11.58333333	745	NA	NA	NA	1	1	2016	1	2.49779736960444
Europe	DE	bayr.de	49.91666667	11.58333333	745	NA	NA	NA	1	1	2017	2	2.30821854759107
Europe	DE	bayr.de	49.91666667	11.58333333	745	NA	NA	NA	1	1	2018	3	2.44035799681529
Europe	DE	bayr.de	49.91666667	11.58333333	745	NA	NA	NA	1	2	2016	1	2.51373817488505
Europe	DE	bayr.de	49.91666667	11.58333333	745	NA	NA	NA	1	2	2017	2	2.01985749075051
Europe	DE	bayr.de	49.91666667	11.58333333	745	NA	NA	NA	1	2	2018	3	1.89542254603941
Europe	DE	bayr.de	49.91666667	11.58333333	745	NA	NA	NA	1	9	2016	1	2.5704273461296
Europe	DE	bayr.de	49.91666667	11.58333333	745	NA	NA	NA	1	9	2017	2	2.17034240450855
Europe	DE	bayr.de	49.91666667	11.58333333	745	NA	NA	NA	1	9	2018	3	1.96449533955509
Europe	DE	bayr.de	49.91666667	11.58333333	745	NA	NA	NA	1	10	2016	1	2.65581193350706
Europe	DE	bayr.de	49.91666667	11.58333333	745	NA	NA	NA	1	10	2017	2	2.33021992110548
Europe	DE	bayr.de	49.91666667	11.58333333	745	NA	NA	NA	1	10	2018	3	2.37428998767531
Europe	DE	bayr.de	49.91666667	11.58333333	745	NA	NA	NA	2	11	2016	1	2.42201170897
Europe	DE	bayr.de	49.91666667	11.58333333	745	NA	NA	NA	2	11	2017	2	2.35773098552236
Europe	DE	bayr.de	49.91666667	11.58333333	745	NA	NA	NA	2	11	2018	3	2.32664303610263
Europe	DE	bayr.de	49.91666667	11.58333333	745	NA	NA	NA	2	12	2016	1	2.49954343933
Europe	DE	bayr.de	49.91666667	11.58333333	745	NA	NA	NA	2	12	2017	2	2.14044833129845
Europe	DE	bayr.de	49.91666667	11.58333333	745	NA	NA	NA	2	12	2018	3	2.09777773453928
Europe	DE	bayr.de	49.91666667	11.58333333	745	NA	NA	NA	2	14	2016	1	2.22366983160997
Europe	DE	bayr.de	49.91666667	11.58333333	745	NA	NA	NA	2	14	2017	2	1.88745131412241
Europe	DE	bayr.de	49.91666667	11.58333333	745	NA	NA	NA	2	14	2018	3	1.68214507637383
Europe	DE	bayr.de	49.91666667	11.58333333	745	NA	NA	NA	2	16	2016	1	2.25240759012171
Europe	DE	bayr.de	49.91666667	11.58333333	745	NA	NA	NA	2	16	2017	2	2.40714521638747
Europe	DE	bayr.de	49.91666667	11.58333333	745	NA	NA	NA	2	16	2018	3	1.93876982278312
Europe	DE	bayr.de	49.91666667	11.58333333	745	NA	NA	NA	3	21	2016	1	2.50743081045401
Europe	DE	bayr.de	49.91666667	11.58333333	745	NA	NA	NA	3	21	2017	2	2.10665996757256
Europe	DE	bayr.de	49.91666667	11.58333333	745	NA	NA	NA	3	21	2018	3	2.08062648692181
Europe	DE	bayr.de	49.91666667	11.58333333	745	NA	NA	NA	3	22	2016	1	2.47516251908309
Europe	DE	bayr.de	49.91666667	11.58333333	745	NA	NA	NA	3	22	2017	2	2.35718084430409
Europe	DE	bayr.de	49.91666667	11.58333333	745	NA	NA	NA	3	22	2018	3	2.29203443599474
Europe	DE	bayr.de	49.91666667	11.58333333	745	NA	NA	NA	3	23	2016	1	2.30684946357585
Europe	DE	bayr.de	49.91666667	11.58333333	745	NA	NA	NA	3	23	2017	2	2.24014846418941
Europe	DE	bayr.de	49.91666667	11.58333333	745	NA	NA	NA	3	23	2018	3	2.2333769034739
Europe	DE	bayr.de	49.91666667	11.58333333	745	NA	NA	NA	3	26	2016	1	2.41570435157926
Europe	DE	bayr.de	49.91666667	11.58333333	745	NA	NA	NA	3	26	2017	2	2.03181832557928
Europe	DE	bayr.de	49.91666667	11.58333333	745	NA	NA	NA	3	26	2018	3	1.81224469680037
Europe	IE	burren.ie	53.072023	-8.992624	1320	NA	NA	6430	1	1	2016	1	2.69034672749306
Europe	IE	burren.ie	53.072023	-8.992624	1320	NA	NA	6430	1	1	2017	2	2.59417147911491
Europe	IE	burren.ie	53.072023	-8.992624	1320	NA	NA	6430	1	1	2018	3	2.7908830510121
Europe	IE	burren.ie	53.072023	-8.992624	1320	NA	NA	5250	1	5	2016	1	2.74329021022454
Europe	IE	burren.ie	53.072023	-8.992624	1320	NA	NA	5250	1	5	2017	2	2.74589417856605
Europe	IE	burren.ie	53.072023	-8.992624	1320	NA	NA	5250	1	5	2018	3	2.98520185836457
Europe	IE	burren.ie	53.072023	-8.992624	1320	NA	NA	4920	1	6	2016	1	2.84820143722748
Europe	IE	burren.ie	53.072023	-8.992624	1320	NA	NA	4920	1	6	2017	2	3.03824252319196
Europe	IE	burren.ie	53.072023	-8.992624	1320	NA	NA	4920	1	6	2018	3	2.62392089325163
Europe	IE	burren.ie	53.072023	-8.992624	1320	NA	NA	7450	1	10	2016	1	2.92203481156251
Europe	IE	burren.ie	53.072023	-8.992624	1320	NA	NA	7450	1	10	2017	2	2.99370069482035
Europe	IE	burren.ie	53.072023	-8.992624	1320	NA	NA	7450	1	10	2018	3	2.84877394256304
Europe	IE	burren.ie	53.072023	-8.992624	1320	NA	NA	5460	2	14	2016	1	2.63222439121306
Europe	IE	burren.ie	53.072023	-8.992624	1320	NA	NA	5460	2	14	2017	2	2.67797175281074
Europe	IE	burren.ie	53.072023	-8.992624	1320	NA	NA	5460	2	14	2018	3	2.79256677294425
Europe	IE	burren.ie	53.072023	-8.992624	1320	NA	NA	7110	2	16	2016	1	2.90554764116025
Europe	IE	burren.ie	53.072023	-8.992624	1320	NA	NA	7110	2	16	2017	2	2.98011704636045
Europe	IE	burren.ie	53.072023	-8.992624	1320	NA	NA	7110	2	16	2018	3	3.00393420617371
Europe	IE	burren.ie	53.072023	-8.992624	1320	NA	NA	5490	2	17	2016	1	2.73932704515253
Europe	IE	burren.ie	53.072023	-8.992624	1320	NA	NA	5490	2	17	2017	2	2.64708942871655
Europe	IE	burren.ie	53.072023	-8.992624	1320	NA	NA	5490	2	17	2018	3	2.80699351368211
Europe	IE	burren.ie	53.072023	-8.992624	1320	NA	NA	7920	2	18	2016	1	2.94065093603366
Europe	IE	burren.ie	53.072023	-8.992624	1320	NA	NA	7920	2	18	2017	2	2.49982449583958
Europe	IE	burren.ie	53.072023	-8.992624	1320	NA	NA	7920	2	18	2018	3	2.52309583825257
Europe	IE	burren.ie	53.072023	-8.992624	1320	NA	NA	5770	3	21	2016	1	2.74033900005824
Europe	IE	burren.ie	53.072023	-8.992624	1320	NA	NA	5770	3	21	2017	2	2.7318706830687
Europe	IE	burren.ie	53.072023	-8.992624	1320	NA	NA	5770	3	21	2018	3	2.88221136875839
Europe	IE	burren.ie	53.072023	-8.992624	1320	NA	NA	5020	3	23	2016	1	2.75421068536608
Europe	IE	burren.ie	53.072023	-8.992624	1320	NA	NA	5020	3	23	2017	2	2.97529391535621
Europe	IE	burren.ie	53.072023	-8.992624	1320	NA	NA	5020	3	23	2018	3	2.84926581716156
Europe	IE	burren.ie	53.072023	-8.992624	1320	NA	NA	6540	3	28	2016	1	2.71679604236644
Europe	IE	burren.ie	53.072023	-8.992624	1320	NA	NA	6540	3	28	2017	2	2.228272002124
Europe	IE	burren.ie	53.072023	-8.992624	1320	NA	NA	6540	3	28	2018	3	2.7206966687498
Europe	IE	burren.ie	53.072023	-8.992624	1320	NA	NA	5120	3	30	2016	1	2.8318697742805
Europe	IE	burren.ie	53.072023	-8.992624	1320	NA	NA	5120	3	30	2017	2	2.7606109383977
Europe	IE	burren.ie	53.072023	-8.992624	1320	NA	NA	5120	3	30	2018	3	2.93530569028993
Europe	FR	cereep.fr	48.28	2.66	632	FALSE	NA	1270	1	1	2013	1	2.65614613474086
Europe	FR	cereep.fr	48.28	2.66	632	FALSE	NA	1270	1	1	2014	2	2.94440863837179
Europe	FR	cereep.fr	48.28	2.66	632	FALSE	NA	1270	1	1	2015	3	2.90620031418437
Europe	FR	cereep.fr	48.28	2.66	632	FALSE	NA	1270	1	1	2016	4	2.82095638338686
Europe	FR	cereep.fr	48.28	2.66	632	FALSE	NA	1190	1	8	2013	1	2.77706415474243
Europe	FR	cereep.fr	48.28	2.66	632	FALSE	NA	1190	1	8	2014	2	2.80297885533526
Europe	FR	cereep.fr	48.28	2.66	632	FALSE	NA	1190	1	8	2015	3	2.65628990119136
Europe	FR	cereep.fr	48.28	2.66	632	FALSE	NA	1190	1	8	2016	4	2.43814663624675
Europe	FR	cereep.fr	48.28	2.66	632	FALSE	NA	1500	1	9	2013	1	2.65050179487837
Europe	FR	cereep.fr	48.28	2.66	632	FALSE	NA	1500	1	9	2014	2	2.80837979488238
Europe	FR	cereep.fr	48.28	2.66	632	FALSE	NA	1500	1	9	2015	3	2.76730431745327
Europe	FR	cereep.fr	48.28	2.66	632	FALSE	NA	1500	1	9	2016	4	2.62767303176662
Europe	FR	cereep.fr	48.28	2.66	632	FALSE	NA	1140	1	10	2013	1	2.87794695162919
Europe	FR	cereep.fr	48.28	2.66	632	FALSE	NA	1140	1	10	2014	2	2.86039790512731
Europe	FR	cereep.fr	48.28	2.66	632	FALSE	NA	1140	1	10	2015	3	2.64177147065396
Europe	FR	cereep.fr	48.28	2.66	632	FALSE	NA	1140	1	10	2016	4	2.80099186126017
Europe	FR	cereep.fr	48.28	2.66	632	FALSE	NA	1590	2	11	2013	1	2.6042800664521
Europe	FR	cereep.fr	48.28	2.66	632	FALSE	NA	1590	2	11	2014	2	2.76685881102142
Europe	FR	cereep.fr	48.28	2.66	632	FALSE	NA	1590	2	11	2015	3	2.66398345460827
Europe	FR	cereep.fr	48.28	2.66	632	FALSE	NA	1590	2	11	2016	4	2.29136885045158
Europe	FR	cereep.fr	48.28	2.66	632	FALSE	NA	1070	2	18	2013	1	2.75785134368558
Europe	FR	cereep.fr	48.28	2.66	632	FALSE	NA	1070	2	18	2014	2	2.85829652453389
Europe	FR	cereep.fr	48.28	2.66	632	FALSE	NA	1070	2	18	2015	3	2.57153414742667
Europe	FR	cereep.fr	48.28	2.66	632	FALSE	NA	1070	2	18	2016	4	2.56502092834529
Europe	FR	cereep.fr	48.28	2.66	632	FALSE	NA	1250	2	19	2013	1	2.89803920058776
Europe	FR	cereep.fr	48.28	2.66	632	FALSE	NA	1250	2	19	2014	2	2.6865915864615
Europe	FR	cereep.fr	48.28	2.66	632	FALSE	NA	1250	2	19	2015	3	2.61426428735871
Europe	FR	cereep.fr	48.28	2.66	632	FALSE	NA	1250	2	19	2016	4	2.82422349036082
Europe	FR	cereep.fr	48.28	2.66	632	FALSE	NA	1310	2	20	2013	1	2.54288764234241
Europe	FR	cereep.fr	48.28	2.66	632	FALSE	NA	1310	2	20	2014	2	2.6365380429364
Europe	FR	cereep.fr	48.28	2.66	632	FALSE	NA	1310	2	20	2015	3	2.53396260806905
Europe	FR	cereep.fr	48.28	2.66	632	FALSE	NA	1310	2	20	2016	4	2.65996371327835
Europe	FR	cereep.fr	48.28	2.66	632	FALSE	NA	1300	3	21	2013	1	2.7086333210154
Europe	FR	cereep.fr	48.28	2.66	632	FALSE	NA	1300	3	21	2014	2	2.87826320991339
Europe	FR	cereep.fr	48.28	2.66	632	FALSE	NA	1300	3	21	2015	3	2.64355136856295
Europe	FR	cereep.fr	48.28	2.66	632	FALSE	NA	1300	3	21	2016	4	2.79920265630053
Europe	FR	cereep.fr	48.28	2.66	632	FALSE	NA	1180	3	28	2013	1	2.7656313066367
Europe	FR	cereep.fr	48.28	2.66	632	FALSE	NA	1180	3	28	2014	2	2.69028470251263
Europe	FR	cereep.fr	48.28	2.66	632	FALSE	NA	1180	3	28	2015	3	2.63276088847944
Europe	FR	cereep.fr	48.28	2.66	632	FALSE	NA	1180	3	28	2016	4	2.74063897081163
Europe	FR	cereep.fr	48.28	2.66	632	FALSE	NA	1290	3	29	2013	1	2.69988106646724
Europe	FR	cereep.fr	48.28	2.66	632	FALSE	NA	1290	3	29	2014	2	2.77103599575076
Europe	FR	cereep.fr	48.28	2.66	632	FALSE	NA	1290	3	29	2015	3	2.66162340922923
Europe	FR	cereep.fr	48.28	2.66	632	FALSE	NA	1290	3	29	2016	4	2.68295692630121
Europe	FR	cereep.fr	48.28	2.66	632	FALSE	NA	1370	3	30	2013	1	2.73739144997848
Europe	FR	cereep.fr	48.28	2.66	632	FALSE	NA	1370	3	30	2014	2	2.74702317745163
Europe	FR	cereep.fr	48.28	2.66	632	FALSE	NA	1370	3	30	2015	3	2.60836555030312
Europe	FR	cereep.fr	48.28	2.66	632	FALSE	NA	1370	3	30	2016	4	2.70888808900192
Europe	PT	comp.pt	38.82928	-8.791406	564	FALSE	1	1210	1	3	2013	1	2.22708933822907
Europe	PT	comp.pt	38.82928	-8.791406	564	FALSE	1	1210	1	3	2014	2	2.90843139896601
Europe	PT	comp.pt	38.82928	-8.791406	564	FALSE	1	1210	1	3	2015	3	2.46839164391476
Europe	PT	comp.pt	38.82928	-8.791406	564	FALSE	1	1210	1	3	2016	4	3.00730387119127
Europe	PT	comp.pt	38.82928	-8.791406	564	FALSE	1	1280	1	4	2013	1	1.8692904042094
Europe	PT	comp.pt	38.82928	-8.791406	564	FALSE	1	1280	1	4	2014	2	2.59738251297454
Europe	PT	comp.pt	38.82928	-8.791406	564	FALSE	1	1280	1	4	2015	3	2.38334851777202
Europe	PT	comp.pt	38.82928	-8.791406	564	FALSE	1	1280	1	4	2016	4	2.69386758832964
Europe	PT	comp.pt	38.82928	-8.791406	564	FALSE	1	1170	1	5	2013	1	1.80760266991649
Europe	PT	comp.pt	38.82928	-8.791406	564	FALSE	1	1170	1	5	2014	2	2.43986142149399
Europe	PT	comp.pt	38.82928	-8.791406	564	FALSE	1	1170	1	5	2015	3	2.39932753215868
Europe	PT	comp.pt	38.82928	-8.791406	564	FALSE	1	1170	1	5	2016	4	2.75504356763427
Europe	PT	comp.pt	38.82928	-8.791406	564	FALSE	1	1200	1	10	2013	1	2.29023500872756
Europe	PT	comp.pt	38.82928	-8.791406	564	FALSE	1	1200	1	10	2014	2	2.77718749572561
Europe	PT	comp.pt	38.82928	-8.791406	564	FALSE	1	1200	1	10	2015	3	2.38881141347352
Europe	PT	comp.pt	38.82928	-8.791406	564	FALSE	1	1200	1	10	2016	4	3.00408051006191
Europe	PT	comp.pt	38.82928	-8.791406	564	FALSE	1	1740	2	13	2013	1	1.7856856682809
Europe	PT	comp.pt	38.82928	-8.791406	564	FALSE	1	1740	2	13	2014	2	2.26832167188514
Europe	PT	comp.pt	38.82928	-8.791406	564	FALSE	1	1740	2	13	2015	3	2.07298474462793
Europe	PT	comp.pt	38.82928	-8.791406	564	FALSE	1	1740	2	13	2016	4	2.55941582236096
Europe	PT	comp.pt	38.82928	-8.791406	564	FALSE	1	1230	2	16	2013	1	2.41590774555682
Europe	PT	comp.pt	38.82928	-8.791406	564	FALSE	1	1230	2	16	2014	2	2.92167347246015
Europe	PT	comp.pt	38.82928	-8.791406	564	FALSE	1	1230	2	16	2015	3	2.18511700114259
Europe	PT	comp.pt	38.82928	-8.791406	564	FALSE	1	1230	2	16	2016	4	2.8789065156608
Europe	PT	comp.pt	38.82928	-8.791406	564	FALSE	1	1470	2	18	2013	1	2.19373663346965
Europe	PT	comp.pt	38.82928	-8.791406	564	FALSE	1	1470	2	18	2014	2	2.9147000734806
Europe	PT	comp.pt	38.82928	-8.791406	564	FALSE	1	1470	2	18	2015	3	2.37069809257558
Europe	PT	comp.pt	38.82928	-8.791406	564	FALSE	1	1470	2	18	2016	4	2.97746295039542
Europe	PT	comp.pt	38.82928	-8.791406	564	FALSE	1	930	2	19	2013	1	1.76566855475901
Europe	PT	comp.pt	38.82928	-8.791406	564	FALSE	1	930	2	19	2014	2	2.50270017531056
Europe	PT	comp.pt	38.82928	-8.791406	564	FALSE	1	930	2	19	2015	3	2.22065714949725
Europe	PT	comp.pt	38.82928	-8.791406	564	FALSE	1	930	2	19	2016	4	2.19133921256393
Europe	PT	comp.pt	38.82928	-8.791406	564	FALSE	1	1470	3	28	2013	1	2.22605831042711
Europe	PT	comp.pt	38.82928	-8.791406	564	FALSE	1	1470	3	28	2014	2	2.86225067459793
Europe	PT	comp.pt	38.82928	-8.791406	564	FALSE	1	1470	3	28	2015	3	2.43870053290074
Europe	PT	comp.pt	38.82928	-8.791406	564	FALSE	1	1470	3	28	2016	4	2.77451696572855
Europe	PT	comp.pt	38.82928	-8.791406	564	FALSE	1	930	3	29	2013	1	2.19393119117495
Europe	PT	comp.pt	38.82928	-8.791406	564	FALSE	1	930	3	29	2014	2	3.04653418275097
Europe	PT	comp.pt	38.82928	-8.791406	564	FALSE	1	930	3	29	2015	3	2.53825946034217
Europe	PT	comp.pt	38.82928	-8.791406	564	FALSE	1	930	3	29	2016	4	2.85545858038604
Europe	PT	comp.pt	38.82928	-8.791406	564	FALSE	1	1230	3	33	2013	1	1.85394144588049
Europe	PT	comp.pt	38.82928	-8.791406	564	FALSE	1	1230	3	33	2014	2	2.53775614928261
Europe	PT	comp.pt	38.82928	-8.791406	564	FALSE	1	1230	3	33	2015	3	2.05690485133647
Europe	PT	comp.pt	38.82928	-8.791406	564	FALSE	1	1230	3	33	2016	4	2.03358457551541
Europe	PT	comp.pt	38.82928	-8.791406	564	FALSE	1	1270	3	34	2013	1	1.86338234844079
Europe	PT	comp.pt	38.82928	-8.791406	564	FALSE	1	1270	3	34	2014	2	2.4583227768527
Europe	PT	comp.pt	38.82928	-8.791406	564	FALSE	1	1270	3	34	2015	3	2.02094105986232
Europe	PT	comp.pt	38.82928	-8.791406	564	FALSE	1	1270	3	34	2016	4	2.28724171117835
Europe	CH	frue.ch	47.113187	8.541821	1546	FALSE	1.73205080756888	3190	1	5	2009	1	3.13516446665695
Europe	CH	frue.ch	47.113187	8.541821	1546	FALSE	1.73205080756888	3190	1	5	2010	2	3.02011256956547
Europe	CH	frue.ch	47.113187	8.541821	1546	FALSE	1.73205080756888	3190	1	5	2011	3	3.13295093564693
Europe	CH	frue.ch	47.113187	8.541821	1546	FALSE	1.73205080756888	2970	1	8	2009	1	3.14795443093082
Europe	CH	frue.ch	47.113187	8.541821	1546	FALSE	1.73205080756888	2970	1	8	2010	2	3.20265175975734
Europe	CH	frue.ch	47.113187	8.541821	1546	FALSE	1.73205080756888	2970	1	8	2011	3	3.21065554924467
Europe	CH	frue.ch	47.113187	8.541821	1546	FALSE	1.73205080756888	2970	1	8	2012	4	3.09947345601417
Europe	CH	frue.ch	47.113187	8.541821	1546	FALSE	1.73205080756888	2710	1	9	2009	1	3.09821094602847
Europe	CH	frue.ch	47.113187	8.541821	1546	FALSE	1.73205080756888	2710	1	9	2010	2	3.01963547100132
Europe	CH	frue.ch	47.113187	8.541821	1546	FALSE	1.73205080756888	2710	1	9	2011	3	3.17090973898753
Europe	CH	frue.ch	47.113187	8.541821	1546	FALSE	1.73205080756888	3470	1	10	2009	1	3.07322330243778
Europe	CH	frue.ch	47.113187	8.541821	1546	FALSE	1.73205080756888	3470	1	10	2010	2	2.96841289540725
Europe	CH	frue.ch	47.113187	8.541821	1546	FALSE	1.73205080756888	3470	1	10	2011	3	3.02957855769232
Europe	CH	frue.ch	47.113187	8.541821	1546	FALSE	1.73205080756888	3470	1	10	2012	4	2.87317523127617
Europe	CH	frue.ch	47.113187	8.541821	1546	FALSE	1.73205080756888	3430	2	12	2009	1	3.16712525730395
Europe	CH	frue.ch	47.113187	8.541821	1546	FALSE	1.73205080756888	3430	2	12	2010	2	3.1849610071067
Europe	CH	frue.ch	47.113187	8.541821	1546	FALSE	1.73205080756888	3430	2	12	2011	3	3.10622150425329
Europe	CH	frue.ch	47.113187	8.541821	1546	FALSE	1.73205080756888	3430	2	12	2012	4	2.87302981206104
Europe	CH	frue.ch	47.113187	8.541821	1546	FALSE	1.73205080756888	4510	2	16	2009	1	3.2207355302131
Europe	CH	frue.ch	47.113187	8.541821	1546	FALSE	1.73205080756888	4510	2	16	2010	2	3.03742649794062
Europe	CH	frue.ch	47.113187	8.541821	1546	FALSE	1.73205080756888	4510	2	16	2011	3	3.03368505780038
Europe	CH	frue.ch	47.113187	8.541821	1546	FALSE	1.73205080756888	3700	2	17	2009	1	3.14024084775652
Europe	CH	frue.ch	47.113187	8.541821	1546	FALSE	1.73205080756888	3700	2	17	2010	2	3.0643831044122
Europe	CH	frue.ch	47.113187	8.541821	1546	FALSE	1.73205080756888	3700	2	17	2011	3	3.10546930807157
Europe	CH	frue.ch	47.113187	8.541821	1546	FALSE	1.73205080756888	3700	2	17	2012	4	2.88118486960355
Europe	CH	frue.ch	47.113187	8.541821	1546	FALSE	1.73205080756888	4000	2	20	2009	1	3.0671824855234
Europe	CH	frue.ch	47.113187	8.541821	1546	FALSE	1.73205080756888	4000	2	20	2010	2	3.40863845120371
Europe	CH	frue.ch	47.113187	8.541821	1546	FALSE	1.73205080756888	4000	2	20	2011	3	3.10373532273833
Europe	CH	frue.ch	47.113187	8.541821	1546	FALSE	1.73205080756888	3340	3	22	2009	1	3.2951711067901
Europe	CH	frue.ch	47.113187	8.541821	1546	FALSE	1.73205080756888	3340	3	22	2010	2	3.37743375170339
Europe	CH	frue.ch	47.113187	8.541821	1546	FALSE	1.73205080756888	3340	3	22	2011	3	3.14720622819132
Europe	CH	frue.ch	47.113187	8.541821	1546	FALSE	1.73205080756888	4030	3	25	2009	1	3.25574273612953
Europe	CH	frue.ch	47.113187	8.541821	1546	FALSE	1.73205080756888	4030	3	25	2010	2	3.36197323746566
Europe	CH	frue.ch	47.113187	8.541821	1546	FALSE	1.73205080756888	4030	3	25	2011	3	3.21117929791422
Europe	CH	frue.ch	47.113187	8.541821	1546	FALSE	1.73205080756888	4030	3	25	2012	4	3.07005634683081
Europe	CH	frue.ch	47.113187	8.541821	1546	FALSE	1.73205080756888	3750	3	27	2009	1	3.16863004979913
Europe	CH	frue.ch	47.113187	8.541821	1546	FALSE	1.73205080756888	3750	3	27	2010	2	3.09196576191337
Europe	CH	frue.ch	47.113187	8.541821	1546	FALSE	1.73205080756888	3750	3	27	2011	3	3.01429787426417
Europe	CH	frue.ch	47.113187	8.541821	1546	FALSE	1.73205080756888	3750	3	27	2012	4	2.7469454096151
Europe	CH	frue.ch	47.113187	8.541821	1546	FALSE	1.73205080756888	3840	3	30	2009	1	3.07547396458895
Europe	CH	frue.ch	47.113187	8.541821	1546	FALSE	1.73205080756888	3840	3	30	2010	2	3.33402125200749
Europe	CH	frue.ch	47.113187	8.541821	1546	FALSE	1.73205080756888	3840	3	30	2011	3	3.07464458980839
Europe	UK	hero.uk	51.411	-0.639	668	FALSE	2.82842712474619	NA	1	1	2008	1	2.8221380506273
Europe	UK	hero.uk	51.411	-0.639	668	FALSE	2.82842712474619	NA	1	1	2009	2	3.26836732542148
Europe	UK	hero.uk	51.411	-0.639	668	FALSE	2.82842712474619	NA	1	1	2010	3	3.12379130815288
Europe	UK	hero.uk	51.411	-0.639	668	FALSE	2.82842712474619	NA	1	1	2011	4	2.95005499006162
Europe	UK	hero.uk	51.411	-0.639	668	FALSE	2.82842712474619	NA	1	2	2008	1	3.05168195692735
Europe	UK	hero.uk	51.411	-0.639	668	FALSE	2.82842712474619	NA	1	2	2009	2	3.13152242891307
Europe	UK	hero.uk	51.411	-0.639	668	FALSE	2.82842712474619	NA	1	2	2010	3	3.27159055043411
Europe	UK	hero.uk	51.411	-0.639	668	FALSE	2.82842712474619	NA	1	2	2011	4	3.21208101599211
Europe	UK	hero.uk	51.411	-0.639	668	FALSE	2.82842712474619	NA	1	3	2008	1	2.44827027928939
Europe	UK	hero.uk	51.411	-0.639	668	FALSE	2.82842712474619	NA	1	3	2009	2	2.92760964842828
Europe	UK	hero.uk	51.411	-0.639	668	FALSE	2.82842712474619	NA	1	3	2010	3	2.91680501957699
Europe	UK	hero.uk	51.411	-0.639	668	FALSE	2.82842712474619	NA	1	3	2011	4	2.54788016225907
Europe	UK	hero.uk	51.411	-0.639	668	FALSE	2.82842712474619	NA	1	4	2008	1	2.6448604472335
Europe	UK	hero.uk	51.411	-0.639	668	FALSE	2.82842712474619	NA	1	4	2009	2	2.819958214149
Europe	UK	hero.uk	51.411	-0.639	668	FALSE	2.82842712474619	NA	1	4	2010	3	3.0617734387787
Europe	UK	hero.uk	51.411	-0.639	668	FALSE	2.82842712474619	NA	1	4	2011	4	2.97288814464087
Europe	UK	hero.uk	51.411	-0.639	668	FALSE	2.82842712474619	NA	2	11	2008	1	2.83146708248821
Europe	UK	hero.uk	51.411	-0.639	668	FALSE	2.82842712474619	NA	2	11	2009	2	3.16355048846128
Europe	UK	hero.uk	51.411	-0.639	668	FALSE	2.82842712474619	NA	2	11	2010	3	2.88984465770545
Europe	UK	hero.uk	51.411	-0.639	668	FALSE	2.82842712474619	NA	2	11	2011	4	2.76042248342321
Europe	UK	hero.uk	51.411	-0.639	668	FALSE	2.82842712474619	NA	2	12	2008	1	3.07760281214234
Europe	UK	hero.uk	51.411	-0.639	668	FALSE	2.82842712474619	NA	2	12	2009	2	2.9106034266199
Europe	UK	hero.uk	51.411	-0.639	668	FALSE	2.82842712474619	NA	2	12	2010	3	3.26198606172061
Europe	UK	hero.uk	51.411	-0.639	668	FALSE	2.82842712474619	NA	2	12	2011	4	2.75225829701591
Europe	UK	hero.uk	51.411	-0.639	668	FALSE	2.82842712474619	NA	2	13	2008	1	2.66286897312078
Europe	UK	hero.uk	51.411	-0.639	668	FALSE	2.82842712474619	NA	2	13	2009	2	2.61568918218944
Europe	UK	hero.uk	51.411	-0.639	668	FALSE	2.82842712474619	NA	2	13	2010	3	2.81585949326829
Europe	UK	hero.uk	51.411	-0.639	668	FALSE	2.82842712474619	NA	2	13	2011	4	2.63930638457606
Europe	UK	hero.uk	51.411	-0.639	668	FALSE	2.82842712474619	NA	2	14	2008	1	2.50847244563674
Europe	UK	hero.uk	51.411	-0.639	668	FALSE	2.82842712474619	NA	2	14	2009	2	2.79545442105128
Europe	UK	hero.uk	51.411	-0.639	668	FALSE	2.82842712474619	NA	2	14	2010	3	2.2957869401637
Europe	UK	hero.uk	51.411	-0.639	668	FALSE	2.82842712474619	NA	2	14	2011	4	2.57210982312531
Europe	UK	hero.uk	51.411	-0.639	668	FALSE	2.82842712474619	NA	3	21	2008	1	2.73452285466368
Europe	UK	hero.uk	51.411	-0.639	668	FALSE	2.82842712474619	NA	3	21	2009	2	3.2901904839703
Europe	UK	hero.uk	51.411	-0.639	668	FALSE	2.82842712474619	NA	3	21	2010	3	3.07308026854058
Europe	UK	hero.uk	51.411	-0.639	668	FALSE	2.82842712474619	NA	3	21	2011	4	2.76395182603332
Europe	UK	hero.uk	51.411	-0.639	668	FALSE	2.82842712474619	NA	3	22	2008	1	3.01879627154529
Europe	UK	hero.uk	51.411	-0.639	668	FALSE	2.82842712474619	NA	3	22	2009	2	3.05785620874189
Europe	UK	hero.uk	51.411	-0.639	668	FALSE	2.82842712474619	NA	3	22	2010	3	3.31166591362859
Europe	UK	hero.uk	51.411	-0.639	668	FALSE	2.82842712474619	NA	3	22	2011	4	3.0731682622651
Europe	UK	hero.uk	51.411	-0.639	668	FALSE	2.82842712474619	NA	3	23	2008	1	2.40005329777224
Europe	UK	hero.uk	51.411	-0.639	668	FALSE	2.82842712474619	NA	3	23	2009	2	3.01392224795741
Europe	UK	hero.uk	51.411	-0.639	668	FALSE	2.82842712474619	NA	3	23	2010	3	2.84861786404487
Europe	UK	hero.uk	51.411	-0.639	668	FALSE	2.82842712474619	NA	3	23	2011	4	2.71011652454377
Europe	UK	hero.uk	51.411	-0.639	668	FALSE	2.82842712474619	NA	3	24	2008	1	2.62275176099483
Europe	UK	hero.uk	51.411	-0.639	668	FALSE	2.82842712474619	NA	3	24	2009	2	2.68551622669353
Europe	UK	hero.uk	51.411	-0.639	668	FALSE	2.82842712474619	NA	3	24	2010	3	3.04062002443891
Europe	UK	hero.uk	51.411	-0.639	668	FALSE	2.82842712474619	NA	3	24	2011	4	3.03959736160891
Europe	FI	kilp.fi	69.0567	20.8747	569	FALSE	3.16227766016838	8660	1	3	2014	1	2.0664654327671
Europe	FI	kilp.fi	69.0567	20.8747	569	FALSE	3.16227766016838	8660	1	3	2015	2	2.13595067673003
Europe	FI	kilp.fi	69.0567	20.8747	569	FALSE	3.16227766016838	8660	1	3	2016	3	2.08113698525239
Europe	FI	kilp.fi	69.0567	20.8747	569	FALSE	3.16227766016838	8660	1	3	2017	4	2.08980886461006
Europe	FI	kilp.fi	69.0567	20.8747	569	FALSE	3.16227766016838	9690	1	5	2014	1	2.35990931014683
Europe	FI	kilp.fi	69.0567	20.8747	569	FALSE	3.16227766016838	9690	1	5	2015	2	2.49860968664964
Europe	FI	kilp.fi	69.0567	20.8747	569	FALSE	3.16227766016838	9690	1	5	2016	3	2.30489679510175
Europe	FI	kilp.fi	69.0567	20.8747	569	FALSE	3.16227766016838	9690	1	5	2017	4	2.42258927204801
Europe	FI	kilp.fi	69.0567	20.8747	569	FALSE	3.16227766016838	9120	1	6	2014	1	2.5139665759055
Europe	FI	kilp.fi	69.0567	20.8747	569	FALSE	3.16227766016838	9120	1	6	2015	2	2.36153504435289
Europe	FI	kilp.fi	69.0567	20.8747	569	FALSE	3.16227766016838	9120	1	6	2016	3	2.50272239445985
Europe	FI	kilp.fi	69.0567	20.8747	569	FALSE	3.16227766016838	7020	1	10	2014	1	2.38031856008859
Europe	FI	kilp.fi	69.0567	20.8747	569	FALSE	3.16227766016838	7020	1	10	2015	2	2.30049629697431
Europe	FI	kilp.fi	69.0567	20.8747	569	FALSE	3.16227766016838	7020	1	10	2016	3	2.42133580217138
Europe	FI	kilp.fi	69.0567	20.8747	569	FALSE	3.16227766016838	7140	2	12	2014	1	1.85733125151229
Europe	FI	kilp.fi	69.0567	20.8747	569	FALSE	3.16227766016838	7140	2	12	2015	2	2.26143287995817
Europe	FI	kilp.fi	69.0567	20.8747	569	FALSE	3.16227766016838	7140	2	12	2016	3	2.38940190232529
Europe	FI	kilp.fi	69.0567	20.8747	569	FALSE	3.16227766016838	3950	2	13	2014	1	2.31123763755882
Europe	FI	kilp.fi	69.0567	20.8747	569	FALSE	3.16227766016838	3950	2	13	2015	2	2.66321418210746
Europe	FI	kilp.fi	69.0567	20.8747	569	FALSE	3.16227766016838	3950	2	13	2016	3	2.50085526579
Europe	FI	kilp.fi	69.0567	20.8747	569	FALSE	3.16227766016838	3950	2	13	2017	4	2.05219494596918
Europe	FI	kilp.fi	69.0567	20.8747	569	FALSE	3.16227766016838	NA	2	14	2014	1	1.95918974977297
Europe	FI	kilp.fi	69.0567	20.8747	569	FALSE	3.16227766016838	NA	2	14	2015	2	2.04887584363932
Europe	FI	kilp.fi	69.0567	20.8747	569	FALSE	3.16227766016838	NA	2	14	2016	3	2.2814461396036
Europe	FI	kilp.fi	69.0567	20.8747	569	FALSE	3.16227766016838	8460	2	17	2014	1	2.53874178520383
Europe	FI	kilp.fi	69.0567	20.8747	569	FALSE	3.16227766016838	8460	2	17	2015	2	2.63574554962265
Europe	FI	kilp.fi	69.0567	20.8747	569	FALSE	3.16227766016838	8460	2	17	2016	3	2.44048055565214
Europe	FI	kilp.fi	69.0567	20.8747	569	FALSE	3.16227766016838	8460	2	17	2017	4	2.29679884380012
Europe	FI	kilp.fi	69.0567	20.8747	569	FALSE	3.16227766016838	15150	3	23	2014	1	2.26204033719397
Europe	FI	kilp.fi	69.0567	20.8747	569	FALSE	3.16227766016838	15150	3	23	2015	2	2.3531368059773
Europe	FI	kilp.fi	69.0567	20.8747	569	FALSE	3.16227766016838	15150	3	23	2016	3	2.23896854082459
Europe	FI	kilp.fi	69.0567	20.8747	569	FALSE	3.16227766016838	15150	3	23	2017	4	1.8546384617648
Europe	FI	kilp.fi	69.0567	20.8747	569	FALSE	3.16227766016838	8240	3	25	2014	1	2.07286180867536
Europe	FI	kilp.fi	69.0567	20.8747	569	FALSE	3.16227766016838	8240	3	25	2015	2	2.62702992196161
Europe	FI	kilp.fi	69.0567	20.8747	569	FALSE	3.16227766016838	8240	3	25	2016	3	2.59641997841357
Europe	FI	kilp.fi	69.0567	20.8747	569	FALSE	3.16227766016838	8240	3	25	2017	4	2.43597209209971
Europe	FI	kilp.fi	69.0567	20.8747	569	FALSE	3.16227766016838	6280	3	26	2014	1	2.16808338767474
Europe	FI	kilp.fi	69.0567	20.8747	569	FALSE	3.16227766016838	6280	3	26	2015	2	2.35517083452646
Europe	FI	kilp.fi	69.0567	20.8747	569	FALSE	3.16227766016838	6280	3	26	2016	3	2.51642959675787
Europe	FI	kilp.fi	69.0567	20.8747	569	FALSE	3.16227766016838	8360	3	27	2014	1	1.85824392275569
Europe	FI	kilp.fi	69.0567	20.8747	569	FALSE	3.16227766016838	8360	3	27	2015	2	2.17559522169778
Europe	FI	kilp.fi	69.0567	20.8747	569	FALSE	3.16227766016838	8360	3	27	2016	3	1.95339377374763
Europe	FI	kilp.fi	69.0567	20.8747	569	FALSE	3.16227766016838	8360	3	27	2017	4	2.18573518381495
Europe	FI	kilp.fi	69.0567	20.8747	569	FALSE	3.16227766016838	9060	4	32	2014	1	2.37102243858885
Europe	FI	kilp.fi	69.0567	20.8747	569	FALSE	3.16227766016838	9060	4	32	2015	2	2.27232913902479
Europe	FI	kilp.fi	69.0567	20.8747	569	FALSE	3.16227766016838	9060	4	32	2016	3	2.29143198064617
Europe	FI	kilp.fi	69.0567	20.8747	569	FALSE	3.16227766016838	7850	4	33	2014	1	2.16760803023937
Europe	FI	kilp.fi	69.0567	20.8747	569	FALSE	3.16227766016838	7850	4	33	2015	2	2.10751844051727
Europe	FI	kilp.fi	69.0567	20.8747	569	FALSE	3.16227766016838	7850	4	33	2016	3	1.7901443650429
Europe	FI	kilp.fi	69.0567	20.8747	569	FALSE	3.16227766016838	7850	4	33	2017	4	1.98984749331892
Europe	FI	kilp.fi	69.0567	20.8747	569	FALSE	3.16227766016838	5350	4	39	2014	1	2.71967031505123
Europe	FI	kilp.fi	69.0567	20.8747	569	FALSE	3.16227766016838	5350	4	39	2015	2	2.8362012005098
Europe	FI	kilp.fi	69.0567	20.8747	569	FALSE	3.16227766016838	5350	4	39	2016	3	2.24683915419762
Europe	FI	kilp.fi	69.0567	20.8747	569	FALSE	3.16227766016838	5350	4	39	2017	4	2.48570380843209
Europe	FI	kilp.fi	69.0567	20.8747	569	FALSE	3.16227766016838	4700	4	40	2014	1	2.7301602307927
Europe	FI	kilp.fi	69.0567	20.8747	569	FALSE	3.16227766016838	4700	4	40	2015	2	2.63386472363321
Europe	FI	kilp.fi	69.0567	20.8747	569	FALSE	3.16227766016838	4700	4	40	2016	3	2.09576601149195
Europe	UK	lancaster.uk	53.98562471	-2.628417566	1522	TRUE	3	15530	1	1	2009	1	2.32118402730231
Europe	UK	lancaster.uk	53.98562471	-2.628417566	1522	TRUE	3	15530	1	1	2010	2	1.94987770403687
Europe	UK	lancaster.uk	53.98562471	-2.628417566	1522	TRUE	3	15530	1	1	2011	3	2.27772378876245
Europe	UK	lancaster.uk	53.98562471	-2.628417566	1522	TRUE	3	10410	1	3	2009	1	1.83569057149243
Europe	UK	lancaster.uk	53.98562471	-2.628417566	1522	TRUE	3	10410	1	3	2010	2	1.60530504614111
Europe	UK	lancaster.uk	53.98562471	-2.628417566	1522	TRUE	3	10410	1	3	2011	3	1.96094619573383
Europe	UK	lancaster.uk	53.98562471	-2.628417566	1522	TRUE	3	12700	1	5	2009	1	3.39707054995941
Europe	UK	lancaster.uk	53.98562471	-2.628417566	1522	TRUE	3	12700	1	5	2010	2	2.04040452891416
Europe	UK	lancaster.uk	53.98562471	-2.628417566	1522	TRUE	3	12700	1	5	2011	3	2.41205714669016
Europe	UK	lancaster.uk	53.98562471	-2.628417566	1522	TRUE	3	17160	1	10	2009	1	3.24092347879425
Europe	UK	lancaster.uk	53.98562471	-2.628417566	1522	TRUE	3	17160	1	10	2010	2	2.13640344813399
Europe	UK	lancaster.uk	53.98562471	-2.628417566	1522	TRUE	3	17160	1	10	2011	3	2.57806588383609
Europe	UK	lancaster.uk	53.98562471	-2.628417566	1522	TRUE	3	13660	2	14	2009	1	2.35218251811136
Europe	UK	lancaster.uk	53.98562471	-2.628417566	1522	TRUE	3	13660	2	14	2010	2	1.49554433754645
Europe	UK	lancaster.uk	53.98562471	-2.628417566	1522	TRUE	3	13660	2	14	2011	3	2.2517598545288
Europe	UK	lancaster.uk	53.98562471	-2.628417566	1522	TRUE	3	10790	2	17	2009	1	2.32582341900274
Europe	UK	lancaster.uk	53.98562471	-2.628417566	1522	TRUE	3	10790	2	17	2010	2	1.90928852416225
Europe	UK	lancaster.uk	53.98562471	-2.628417566	1522	TRUE	3	10790	2	17	2011	3	2.44224452784795
Europe	UK	lancaster.uk	53.98562471	-2.628417566	1522	TRUE	3	11330	3	21	2009	1	2.48678457139904
Europe	UK	lancaster.uk	53.98562471	-2.628417566	1522	TRUE	3	11330	3	21	2010	2	1.81557774832427
Europe	UK	lancaster.uk	53.98562471	-2.628417566	1522	TRUE	3	11330	3	21	2011	3	1.99189030393602
Europe	UK	lancaster.uk	53.98562471	-2.628417566	1522	TRUE	3	7460	3	26	2009	1	2.55205953418788
Europe	UK	lancaster.uk	53.98562471	-2.628417566	1522	TRUE	3	7460	3	26	2010	2	1.9733587998864
Europe	UK	lancaster.uk	53.98562471	-2.628417566	1522	TRUE	3	7460	3	26	2011	3	2.31365634661803
Europe	DE	pape.de	53.086	7.4728	788	FALSE	2.64575131106459	9260	1	1	2008	1	2.83664054157277
Europe	DE	pape.de	53.086	7.4728	788	FALSE	2.64575131106459	9260	1	1	2009	2	2.95026746801359
Europe	DE	pape.de	53.086	7.4728	788	FALSE	2.64575131106459	9260	1	1	2010	3	2.68930885912362
Europe	DE	pape.de	53.086	7.4728	788	FALSE	2.64575131106459	9260	1	1	2011	4	3.18244318595724
Europe	DE	pape.de	53.086	7.4728	788	FALSE	2.64575131106459	9650	1	2	2008	1	2.90091306773767
Europe	DE	pape.de	53.086	7.4728	788	FALSE	2.64575131106459	9650	1	2	2009	2	3.09173728299166
Europe	DE	pape.de	53.086	7.4728	788	FALSE	2.64575131106459	9650	1	2	2010	3	2.87523494645016
Europe	DE	pape.de	53.086	7.4728	788	FALSE	2.64575131106459	9650	1	2	2011	4	3.17721895933272
Europe	DE	pape.de	53.086	7.4728	788	FALSE	2.64575131106459	2360	1	6	2008	1	2.71642073384655
Europe	DE	pape.de	53.086	7.4728	788	FALSE	2.64575131106459	2360	1	6	2009	2	2.99786672623914
Europe	DE	pape.de	53.086	7.4728	788	FALSE	2.64575131106459	2360	1	6	2010	3	3.06844561835435
Europe	DE	pape.de	53.086	7.4728	788	FALSE	2.64575131106459	2360	1	6	2011	4	3.2496874278053
Europe	DE	pape.de	53.086	7.4728	788	FALSE	2.64575131106459	1900	1	8	2008	1	2.61415870950918
Europe	DE	pape.de	53.086	7.4728	788	FALSE	2.64575131106459	1900	1	8	2009	2	2.93028664724552
Europe	DE	pape.de	53.086	7.4728	788	FALSE	2.64575131106459	1900	1	8	2010	3	3.00970578839052
Europe	DE	pape.de	53.086	7.4728	788	FALSE	2.64575131106459	1900	1	8	2011	4	3.1560036693904
Europe	UK	rook.uk	51.406	-0.644	685	FALSE	2.82842712474619	NA	1	1	2008	1	2.75541223599887
Europe	UK	rook.uk	51.406	-0.644	685	FALSE	2.82842712474619	NA	1	1	2009	2	2.86213137931304
Europe	UK	rook.uk	51.406	-0.644	685	FALSE	2.82842712474619	NA	1	1	2010	3	2.88098499049247
Europe	UK	rook.uk	51.406	-0.644	685	FALSE	2.82842712474619	NA	1	1	2011	4	2.61259371904934
Europe	UK	rook.uk	51.406	-0.644	685	FALSE	2.82842712474619	NA	1	2	2008	1	3.01893870513023
Europe	UK	rook.uk	51.406	-0.644	685	FALSE	2.82842712474619	NA	1	2	2009	2	2.91197442137229
Europe	UK	rook.uk	51.406	-0.644	685	FALSE	2.82842712474619	NA	1	2	2010	3	3.22081389669668
Europe	UK	rook.uk	51.406	-0.644	685	FALSE	2.82842712474619	NA	1	2	2011	4	2.60238559010511
Europe	UK	rook.uk	51.406	-0.644	685	FALSE	2.82842712474619	NA	1	3	2008	1	1.37042445653915
Europe	UK	rook.uk	51.406	-0.644	685	FALSE	2.82842712474619	NA	1	3	2009	2	2.47224435265883
Europe	UK	rook.uk	51.406	-0.644	685	FALSE	2.82842712474619	NA	1	3	2010	3	2.52724311637519
Europe	UK	rook.uk	51.406	-0.644	685	FALSE	2.82842712474619	NA	1	3	2011	4	2.13886442262877
Europe	UK	rook.uk	51.406	-0.644	685	FALSE	2.82842712474619	NA	1	4	2008	1	2.11219204287192
Europe	UK	rook.uk	51.406	-0.644	685	FALSE	2.82842712474619	NA	1	4	2009	2	2.54871017302782
Europe	UK	rook.uk	51.406	-0.644	685	FALSE	2.82842712474619	NA	1	4	2010	3	2.33905373560967
Europe	UK	rook.uk	51.406	-0.644	685	FALSE	2.82842712474619	NA	1	4	2011	4	2.14084142726568
Europe	UK	rook.uk	51.406	-0.644	685	FALSE	2.82842712474619	NA	2	11	2008	1	2.42115082763656
Europe	UK	rook.uk	51.406	-0.644	685	FALSE	2.82842712474619	NA	2	11	2009	2	2.90140382682525
Europe	UK	rook.uk	51.406	-0.644	685	FALSE	2.82842712474619	NA	2	11	2010	3	2.52930199772379
Europe	UK	rook.uk	51.406	-0.644	685	FALSE	2.82842712474619	NA	2	11	2011	4	2.57772152450902
Europe	UK	rook.uk	51.406	-0.644	685	FALSE	2.82842712474619	NA	2	12	2008	1	2.89242822520222
Europe	UK	rook.uk	51.406	-0.644	685	FALSE	2.82842712474619	NA	2	12	2009	2	2.95799017840683
Europe	UK	rook.uk	51.406	-0.644	685	FALSE	2.82842712474619	NA	2	12	2010	3	3.03885850154785
Europe	UK	rook.uk	51.406	-0.644	685	FALSE	2.82842712474619	NA	2	12	2011	4	2.58353881925435
Europe	UK	rook.uk	51.406	-0.644	685	FALSE	2.82842712474619	NA	2	13	2008	1	2.02845997601405
Europe	UK	rook.uk	51.406	-0.644	685	FALSE	2.82842712474619	NA	2	13	2009	2	2.35316104734389
Europe	UK	rook.uk	51.406	-0.644	685	FALSE	2.82842712474619	NA	2	13	2010	3	2.5956064348656
Europe	UK	rook.uk	51.406	-0.644	685	FALSE	2.82842712474619	NA	2	13	2011	4	2.25649935109859
Europe	UK	rook.uk	51.406	-0.644	685	FALSE	2.82842712474619	NA	2	14	2008	1	2.05754288514926
Europe	UK	rook.uk	51.406	-0.644	685	FALSE	2.82842712474619	NA	2	14	2009	2	2.37232327914755
Europe	UK	rook.uk	51.406	-0.644	685	FALSE	2.82842712474619	NA	2	14	2010	3	2.5216610151382
Europe	UK	rook.uk	51.406	-0.644	685	FALSE	2.82842712474619	NA	2	14	2011	4	2.02360064233166
Europe	UK	rook.uk	51.406	-0.644	685	FALSE	2.82842712474619	NA	3	21	2008	1	2.7016215078187
Europe	UK	rook.uk	51.406	-0.644	685	FALSE	2.82842712474619	NA	3	21	2009	2	3.18740790242255
Europe	UK	rook.uk	51.406	-0.644	685	FALSE	2.82842712474619	NA	3	21	2010	3	2.87436583575325
Europe	UK	rook.uk	51.406	-0.644	685	FALSE	2.82842712474619	NA	3	21	2011	4	2.83362514661367
Europe	UK	rook.uk	51.406	-0.644	685	FALSE	2.82842712474619	NA	3	22	2008	1	2.85413796100423
Europe	UK	rook.uk	51.406	-0.644	685	FALSE	2.82842712474619	NA	3	22	2009	2	2.94130702132492
Europe	UK	rook.uk	51.406	-0.644	685	FALSE	2.82842712474619	NA	3	22	2010	3	3.03306169246573
Europe	UK	rook.uk	51.406	-0.644	685	FALSE	2.82842712474619	NA	3	22	2011	4	3.031287248877
Europe	UK	rook.uk	51.406	-0.644	685	FALSE	2.82842712474619	NA	3	23	2008	1	2.17751750223287
Europe	UK	rook.uk	51.406	-0.644	685	FALSE	2.82842712474619	NA	3	23	2009	2	2.20904603942377
Europe	UK	rook.uk	51.406	-0.644	685	FALSE	2.82842712474619	NA	3	23	2010	3	2.41246054742996
Europe	UK	rook.uk	51.406	-0.644	685	FALSE	2.82842712474619	NA	3	23	2011	4	2.09775733747631
Europe	UK	rook.uk	51.406	-0.644	685	FALSE	2.82842712474619	NA	3	24	2008	1	2.18803128174347
Europe	UK	rook.uk	51.406	-0.644	685	FALSE	2.82842712474619	NA	3	24	2009	2	2.08058986717501
Europe	UK	rook.uk	51.406	-0.644	685	FALSE	2.82842712474619	NA	3	24	2010	3	2.18610837989808
Europe	UK	rook.uk	51.406	-0.644	685	FALSE	2.82842712474619	NA	3	24	2011	4	2.34336241600742
Europe	FI	saana.fi	69.0368	20.8433	521	FALSE	NA	3100	1	3	2015	1	2.3244779467225
Europe	FI	saana.fi	69.0368	20.8433	521	FALSE	NA	3100	1	3	2016	2	2.62272678879916
Europe	FI	saana.fi	69.0368	20.8433	521	FALSE	NA	3100	1	3	2017	3	2.44473942372728
Europe	FI	saana.fi	69.0368	20.8433	521	FALSE	NA	6800	1	4	2015	1	1.98596507830487
Europe	FI	saana.fi	69.0368	20.8433	521	FALSE	NA	6800	1	4	2016	2	2.17809884283598
Europe	FI	saana.fi	69.0368	20.8433	521	FALSE	NA	6800	1	4	2018	4	1.9604707775343
Europe	FI	saana.fi	69.0368	20.8433	521	FALSE	NA	3300	1	7	2015	1	2.30568448742361
Europe	FI	saana.fi	69.0368	20.8433	521	FALSE	NA	3300	1	7	2016	2	2.35515448145066
Europe	FI	saana.fi	69.0368	20.8433	521	FALSE	NA	3300	1	7	2017	3	2.47081460548303
Europe	FI	saana.fi	69.0368	20.8433	521	FALSE	NA	2900	1	10	2015	1	2.22696059353245
Europe	FI	saana.fi	69.0368	20.8433	521	FALSE	NA	2900	1	10	2016	2	2.40648908395976
Europe	FI	saana.fi	69.0368	20.8433	521	FALSE	NA	2900	1	10	2018	4	2.37829794720195
Europe	FI	saana.fi	69.0368	20.8433	521	FALSE	NA	5700	2	11	2015	1	2.44477841481948
Europe	FI	saana.fi	69.0368	20.8433	521	FALSE	NA	5700	2	11	2016	2	2.61017556932799
Europe	FI	saana.fi	69.0368	20.8433	521	FALSE	NA	5700	2	11	2017	3	2.46913691000154
Europe	FI	saana.fi	69.0368	20.8433	521	FALSE	NA	2900	2	12	2015	1	1.99071614516023
Europe	FI	saana.fi	69.0368	20.8433	521	FALSE	NA	2900	2	12	2016	2	1.88918961204707
Europe	FI	saana.fi	69.0368	20.8433	521	FALSE	NA	2900	2	12	2018	4	1.9111309640894
Europe	FI	saana.fi	69.0368	20.8433	521	FALSE	NA	3500	2	18	2015	1	2.25967748088748
Europe	FI	saana.fi	69.0368	20.8433	521	FALSE	NA	3500	2	18	2016	2	2.33062680950394
Europe	FI	saana.fi	69.0368	20.8433	521	FALSE	NA	3500	2	18	2018	4	2.23060217474053
Europe	FI	saana.fi	69.0368	20.8433	521	FALSE	NA	3600	2	20	2015	1	2.06276994981513
Europe	FI	saana.fi	69.0368	20.8433	521	FALSE	NA	3600	2	20	2016	2	2.43919843660413
Europe	FI	saana.fi	69.0368	20.8433	521	FALSE	NA	3600	2	20	2018	4	2.40342939552896
Europe	FI	saana.fi	69.0368	20.8433	521	FALSE	NA	4600	3	24	2015	1	2.18619324992035
Europe	FI	saana.fi	69.0368	20.8433	521	FALSE	NA	4600	3	24	2016	2	2.37102165827341
Europe	FI	saana.fi	69.0368	20.8433	521	FALSE	NA	4600	3	24	2018	4	2.31032150759084
Europe	FI	saana.fi	69.0368	20.8433	521	FALSE	NA	10800	3	25	2015	1	2.16180207971429
Europe	FI	saana.fi	69.0368	20.8433	521	FALSE	NA	10800	3	25	2016	2	2.21388947082634
Europe	FI	saana.fi	69.0368	20.8433	521	FALSE	NA	10800	3	25	2017	3	2.20998390660226
Europe	FI	saana.fi	69.0368	20.8433	521	FALSE	NA	12800	3	28	2015	1	2.01249977753831
Europe	FI	saana.fi	69.0368	20.8433	521	FALSE	NA	12800	3	28	2016	2	2.33036303504878
Europe	FI	saana.fi	69.0368	20.8433	521	FALSE	NA	12800	3	28	2018	4	1.86849749388931
Europe	FI	saana.fi	69.0368	20.8433	521	FALSE	NA	14000	3	29	2015	1	2.4135931072075
Europe	FI	saana.fi	69.0368	20.8433	521	FALSE	NA	14000	3	29	2016	2	2.66063309674337
Europe	FI	saana.fi	69.0368	20.8433	521	FALSE	NA	14000	3	29	2017	3	2.69274119578535
Europe	FI	saana.fi	69.0368	20.8433	521	FALSE	NA	NA	4	31	2015	1	1.9391446993553
Europe	FI	saana.fi	69.0368	20.8433	521	FALSE	NA	NA	4	31	2016	2	2.09743085394424
Europe	FI	saana.fi	69.0368	20.8433	521	FALSE	NA	NA	4	31	2017	3	2.04532297878666
Europe	FI	saana.fi	69.0368	20.8433	521	FALSE	NA	NA	4	35	2015	1	2.30267718701002
Europe	FI	saana.fi	69.0368	20.8433	521	FALSE	NA	NA	4	35	2016	2	2.52138655463498
Europe	FI	saana.fi	69.0368	20.8433	521	FALSE	NA	NA	4	35	2017	3	2.44762309776029
Europe	FI	saana.fi	69.0368	20.8433	521	FALSE	NA	NA	4	37	2015	1	2.24694151248325
Europe	FI	saana.fi	69.0368	20.8433	521	FALSE	NA	NA	4	37	2016	2	2.38872270047518
Europe	FI	saana.fi	69.0368	20.8433	521	FALSE	NA	NA	4	37	2017	3	2.30722853283429
Europe	FI	saana.fi	69.0368	20.8433	521	FALSE	NA	NA	4	39	2015	1	2.26930275086934
Europe	FI	saana.fi	69.0368	20.8433	521	FALSE	NA	NA	4	39	2016	2	2.3899541894425
Europe	FI	saana.fi	69.0368	20.8433	521	FALSE	NA	NA	4	39	2017	3	2.37466587720296
Europe	CH	valm.ch	46.631345	10.372252	681	FALSE	3.16227766016838	4260	1	1	2009	1	2.56913972547246
Europe	CH	valm.ch	46.631345	10.372252	681	FALSE	3.16227766016838	4260	1	1	2010	2	2.56407397897715
Europe	CH	valm.ch	46.631345	10.372252	681	FALSE	3.16227766016838	4260	1	1	2011	3	2.42398272967718
Europe	CH	valm.ch	46.631345	10.372252	681	FALSE	3.16227766016838	4260	1	1	2012	4	2.41438832693107
Europe	CH	valm.ch	46.631345	10.372252	681	FALSE	3.16227766016838	5120	1	8	2009	1	2.58092497567562
Europe	CH	valm.ch	46.631345	10.372252	681	FALSE	3.16227766016838	5120	1	8	2010	2	2.58939102313693
Europe	CH	valm.ch	46.631345	10.372252	681	FALSE	3.16227766016838	5120	1	8	2011	3	2.18878791263747
Europe	CH	valm.ch	46.631345	10.372252	681	FALSE	3.16227766016838	5120	1	8	2012	4	2.48165757257099
Europe	CH	valm.ch	46.631345	10.372252	681	FALSE	3.16227766016838	6360	1	9	2009	1	2.70735723445018
Europe	CH	valm.ch	46.631345	10.372252	681	FALSE	3.16227766016838	6360	1	9	2010	2	2.40654018043396
Europe	CH	valm.ch	46.631345	10.372252	681	FALSE	3.16227766016838	6360	1	9	2011	3	2.62782653791793
Europe	CH	valm.ch	46.631345	10.372252	681	FALSE	3.16227766016838	6360	1	9	2012	4	2.6630881474875
Europe	CH	valm.ch	46.631345	10.372252	681	FALSE	3.16227766016838	7370	1	10	2009	1	2.53510415380139
Europe	CH	valm.ch	46.631345	10.372252	681	FALSE	3.16227766016838	7370	1	10	2010	2	2.51982799377572
Europe	CH	valm.ch	46.631345	10.372252	681	FALSE	3.16227766016838	7370	1	10	2011	3	2.78404641580811
Europe	CH	valm.ch	46.631345	10.372252	681	FALSE	3.16227766016838	7370	1	10	2012	4	2.79619259685592
Europe	CH	valm.ch	46.631345	10.372252	681	FALSE	3.16227766016838	2950	2	11	2009	1	2.30276370847298
Europe	CH	valm.ch	46.631345	10.372252	681	FALSE	3.16227766016838	2950	2	11	2010	2	2.00216606175651
Europe	CH	valm.ch	46.631345	10.372252	681	FALSE	3.16227766016838	2950	2	11	2011	3	2.09377178149873
Europe	CH	valm.ch	46.631345	10.372252	681	FALSE	3.16227766016838	2950	2	11	2012	4	2.47048399431569
Europe	CH	valm.ch	46.631345	10.372252	681	FALSE	3.16227766016838	5370	2	18	2009	1	2.41539073818257
Europe	CH	valm.ch	46.631345	10.372252	681	FALSE	3.16227766016838	5370	2	18	2010	2	2.31069331234336
Europe	CH	valm.ch	46.631345	10.372252	681	FALSE	3.16227766016838	5370	2	18	2011	3	2.16524432612531
Europe	CH	valm.ch	46.631345	10.372252	681	FALSE	3.16227766016838	5370	2	18	2012	4	2.59928250131975
Europe	CH	valm.ch	46.631345	10.372252	681	FALSE	3.16227766016838	4400	2	19	2009	1	1.94718856552609
Europe	CH	valm.ch	46.631345	10.372252	681	FALSE	3.16227766016838	4400	2	19	2010	2	1.70329137811866
Europe	CH	valm.ch	46.631345	10.372252	681	FALSE	3.16227766016838	4400	2	19	2011	3	2.06539296156199
Europe	CH	valm.ch	46.631345	10.372252	681	FALSE	3.16227766016838	4400	2	19	2012	4	2.29369395074577
Europe	CH	valm.ch	46.631345	10.372252	681	FALSE	3.16227766016838	9260	2	20	2009	1	2.69134676413482
Europe	CH	valm.ch	46.631345	10.372252	681	FALSE	3.16227766016838	9260	2	20	2010	2	2.63447727016073
Europe	CH	valm.ch	46.631345	10.372252	681	FALSE	3.16227766016838	9260	2	20	2011	3	2.53649531378562
Europe	CH	valm.ch	46.631345	10.372252	681	FALSE	3.16227766016838	9260	2	20	2012	4	2.60766943668824
Europe	CH	valm.ch	46.631345	10.372252	681	FALSE	3.16227766016838	7730	3	21	2009	1	2.33243845991561
Europe	CH	valm.ch	46.631345	10.372252	681	FALSE	3.16227766016838	7730	3	21	2010	2	2.36172783601759
Europe	CH	valm.ch	46.631345	10.372252	681	FALSE	3.16227766016838	7730	3	21	2011	3	2.36483230453917
Europe	CH	valm.ch	46.631345	10.372252	681	FALSE	3.16227766016838	7730	3	21	2012	4	2.16716959040863
Europe	CH	valm.ch	46.631345	10.372252	681	FALSE	3.16227766016838	5850	3	28	2009	1	2.29896218192012
Europe	CH	valm.ch	46.631345	10.372252	681	FALSE	3.16227766016838	5850	3	28	2010	2	2.60959440922522
Europe	CH	valm.ch	46.631345	10.372252	681	FALSE	3.16227766016838	5850	3	28	2011	3	2.49080095201086
Europe	CH	valm.ch	46.631345	10.372252	681	FALSE	3.16227766016838	5850	3	28	2012	4	2.44614867569618
Europe	CH	valm.ch	46.631345	10.372252	681	FALSE	3.16227766016838	3800	3	29	2009	1	2.42069820290881
Europe	CH	valm.ch	46.631345	10.372252	681	FALSE	3.16227766016838	3800	3	29	2010	2	2.3096301674259
Europe	CH	valm.ch	46.631345	10.372252	681	FALSE	3.16227766016838	3800	3	29	2011	3	2.22232621099081
Europe	CH	valm.ch	46.631345	10.372252	681	FALSE	3.16227766016838	3800	3	29	2012	4	2.38560627359831
Europe	CH	valm.ch	46.631345	10.372252	681	FALSE	3.16227766016838	6220	3	30	2009	1	2.47552591503928
Europe	CH	valm.ch	46.631345	10.372252	681	FALSE	3.16227766016838	6220	3	30	2010	2	2.47567118832443
Europe	CH	valm.ch	46.631345	10.372252	681	FALSE	3.16227766016838	6220	3	30	2011	3	2.65470584661368
Europe	CH	valm.ch	46.631345	10.372252	681	FALSE	3.16227766016838	6220	3	30	2012	4	2.94458136422693
North America	US	arch.us	27.15	-81.18333333	1205	FALSE	2.82842712474619	1100	1	1	2016	1	2.67681702315126
North America	US	arch.us	27.15	-81.18333333	1205	FALSE	2.82842712474619	1100	1	1	2017	2	2.68752896121463
North America	US	arch.us	27.15	-81.18333333	1205	FALSE	2.82842712474619	1100	1	1	2018	3	2.49692964807321
North America	US	arch.us	27.15	-81.18333333	1205	FALSE	2.82842712474619	690	1	8	2016	1	3.01601112761391
North America	US	arch.us	27.15	-81.18333333	1205	FALSE	2.82842712474619	690	1	8	2017	2	2.96425963019685
North America	US	arch.us	27.15	-81.18333333	1205	FALSE	2.82842712474619	690	1	8	2018	3	2.62582671328571
North America	US	arch.us	27.15	-81.18333333	1205	FALSE	2.82842712474619	1590	1	9	2016	1	2.651069541395
North America	US	arch.us	27.15	-81.18333333	1205	FALSE	2.82842712474619	1590	1	9	2017	2	2.77195474896395
North America	US	arch.us	27.15	-81.18333333	1205	FALSE	2.82842712474619	1590	1	9	2018	3	2.49066065335614
North America	US	arch.us	27.15	-81.18333333	1205	FALSE	2.82842712474619	1520	1	10	2016	1	2.86734961718879
North America	US	arch.us	27.15	-81.18333333	1205	FALSE	2.82842712474619	1520	1	10	2017	2	2.7979596437372
North America	US	arch.us	27.15	-81.18333333	1205	FALSE	2.82842712474619	1520	1	10	2018	3	2.33645973384853
North America	US	arch.us	27.15	-81.18333333	1205	FALSE	2.82842712474619	1060	2	11	2016	1	2.75103262583717
North America	US	arch.us	27.15	-81.18333333	1205	FALSE	2.82842712474619	1060	2	11	2017	2	2.44870631990508
North America	US	arch.us	27.15	-81.18333333	1205	FALSE	2.82842712474619	1060	2	11	2018	3	2.36078268987328
North America	US	arch.us	27.15	-81.18333333	1205	FALSE	2.82842712474619	1060	2	18	2016	1	2.81323060978202
North America	US	arch.us	27.15	-81.18333333	1205	FALSE	2.82842712474619	1060	2	18	2017	2	2.4920616045126
North America	US	arch.us	27.15	-81.18333333	1205	FALSE	2.82842712474619	1060	2	18	2018	3	2.93701610746481
North America	US	arch.us	27.15	-81.18333333	1205	FALSE	2.82842712474619	890	2	19	2016	1	2.64679079142923
North America	US	arch.us	27.15	-81.18333333	1205	FALSE	2.82842712474619	890	2	19	2017	2	2.6941662959332
North America	US	arch.us	27.15	-81.18333333	1205	FALSE	2.82842712474619	890	2	19	2018	3	2.41413736218448
North America	US	arch.us	27.15	-81.18333333	1205	FALSE	2.82842712474619	1090	2	20	2016	1	2.849493120891
North America	US	arch.us	27.15	-81.18333333	1205	FALSE	2.82842712474619	1090	2	20	2017	2	2.67623621676331
North America	US	arch.us	27.15	-81.18333333	1205	FALSE	2.82842712474619	1090	2	20	2018	3	3.04218159451577
North America	US	arch.us	27.15	-81.18333333	1205	FALSE	2.82842712474619	1640	3	21	2016	1	2.78827092043326
North America	US	arch.us	27.15	-81.18333333	1205	FALSE	2.82842712474619	1640	3	21	2017	2	2.47275644931721
North America	US	arch.us	27.15	-81.18333333	1205	FALSE	2.82842712474619	1640	3	21	2018	3	2.46089784275655
North America	US	arch.us	27.15	-81.18333333	1205	FALSE	2.82842712474619	1420	3	28	2016	1	2.93292254045683
North America	US	arch.us	27.15	-81.18333333	1205	FALSE	2.82842712474619	1420	3	28	2017	2	2.39532639306935
North America	US	arch.us	27.15	-81.18333333	1205	FALSE	2.82842712474619	1420	3	28	2018	3	2.65369479531508
North America	US	arch.us	27.15	-81.18333333	1205	FALSE	2.82842712474619	800	3	29	2016	1	2.67678503041921
North America	US	arch.us	27.15	-81.18333333	1205	FALSE	2.82842712474619	800	3	29	2017	2	1.7160033436348
North America	US	arch.us	27.15	-81.18333333	1205	FALSE	2.82842712474619	800	3	29	2018	3	2.29885307640971
North America	US	arch.us	27.15	-81.18333333	1205	FALSE	2.82842712474619	1090	3	30	2016	1	2.92090299891037
North America	US	arch.us	27.15	-81.18333333	1205	FALSE	2.82842712474619	1090	3	30	2017	2	2.64738297011462
North America	US	arch.us	27.15	-81.18333333	1205	FALSE	2.82842712474619	1090	3	30	2018	3	2.71432975974523
North America	US	barta.us	42.244586	-99.6518	581	FALSE	3	740	1	1	2008	1	2.43536650661266
North America	US	barta.us	42.244586	-99.6518	581	FALSE	3	740	1	1	2009	2	2.47363292687384
North America	US	barta.us	42.244586	-99.6518	581	FALSE	3	740	1	1	2010	3	2.28012289630231
North America	US	barta.us	42.244586	-99.6518	581	FALSE	3	740	1	1	2011	4	2.28668096935493
North America	US	barta.us	42.244586	-99.6518	581	FALSE	3	780	1	2	2008	1	2.36361197989214
North America	US	barta.us	42.244586	-99.6518	581	FALSE	3	780	1	2	2009	2	2.3583156400822
North America	US	barta.us	42.244586	-99.6518	581	FALSE	3	780	1	2	2010	3	2.4259415880189
North America	US	barta.us	42.244586	-99.6518	581	FALSE	3	780	1	2	2011	4	2.8441664104502
North America	US	barta.us	42.244586	-99.6518	581	FALSE	3	720	1	8	2008	1	2.38381536598043
North America	US	barta.us	42.244586	-99.6518	581	FALSE	3	720	1	8	2009	2	2.59417147911491
North America	US	barta.us	42.244586	-99.6518	581	FALSE	3	720	1	8	2010	3	2.38827886345964
North America	US	barta.us	42.244586	-99.6518	581	FALSE	3	720	1	8	2011	4	2.40312052117582
North America	US	barta.us	42.244586	-99.6518	581	FALSE	3	990	1	10	2008	1	2.61961500574281
North America	US	barta.us	42.244586	-99.6518	581	FALSE	3	990	1	10	2009	2	2.20723030984835
North America	US	barta.us	42.244586	-99.6518	581	FALSE	3	990	1	10	2010	3	2.29983404064586
North America	US	barta.us	42.244586	-99.6518	581	FALSE	3	990	1	10	2011	4	2.29885307640971
North America	US	barta.us	42.244586	-99.6518	581	FALSE	3	510	2	13	2008	1	2.54961623951909
North America	US	barta.us	42.244586	-99.6518	581	FALSE	3	510	2	13	2009	2	2.43592395811916
North America	US	barta.us	42.244586	-99.6518	581	FALSE	3	510	2	13	2010	3	2.19047177057335
North America	US	barta.us	42.244586	-99.6518	581	FALSE	3	510	2	13	2011	4	2.29885307640971
North America	US	barta.us	42.244586	-99.6518	581	FALSE	3	390	2	15	2008	1	2.49345805099519
North America	US	barta.us	42.244586	-99.6518	581	FALSE	3	390	2	15	2009	2	2.74004672405149
North America	US	barta.us	42.244586	-99.6518	581	FALSE	3	390	2	15	2010	3	2.19948091486236
North America	US	barta.us	42.244586	-99.6518	581	FALSE	3	390	2	15	2011	4	2.79899573444388
North America	US	barta.us	42.244586	-99.6518	581	FALSE	3	540	2	16	2008	1	2.57749179983723
North America	US	barta.us	42.244586	-99.6518	581	FALSE	3	540	2	16	2009	2	2.50419891853945
North America	US	barta.us	42.244586	-99.6518	581	FALSE	3	540	2	16	2010	3	2.52653311559074
North America	US	barta.us	42.244586	-99.6518	581	FALSE	3	540	2	16	2011	4	2.72098574415374
North America	US	barta.us	42.244586	-99.6518	581	FALSE	3	370	2	17	2008	1	2.02530586526477
North America	US	barta.us	42.244586	-99.6518	581	FALSE	3	370	2	17	2009	2	2.42003830613318
North America	US	barta.us	42.244586	-99.6518	581	FALSE	3	370	2	17	2010	3	2.31659930209386
North America	US	barta.us	42.244586	-99.6518	581	FALSE	3	370	2	17	2011	4	2.31701810104811
North America	US	barta.us	42.244586	-99.6518	581	FALSE	3	670	3	21	2008	1	2.37383114507383
North America	US	barta.us	42.244586	-99.6518	581	FALSE	3	670	3	21	2009	2	2.32263271169222
North America	US	barta.us	42.244586	-99.6518	581	FALSE	3	670	3	21	2010	3	2.20803804935318
North America	US	barta.us	42.244586	-99.6518	581	FALSE	3	670	3	21	2011	4	2.25527250510331
North America	US	barta.us	42.244586	-99.6518	581	FALSE	3	440	3	23	2008	1	2.25647720624168
North America	US	barta.us	42.244586	-99.6518	581	FALSE	3	440	3	23	2009	2	2.44599318178765
North America	US	barta.us	42.244586	-99.6518	581	FALSE	3	440	3	23	2010	3	1.98967224762387
North America	US	barta.us	42.244586	-99.6518	581	FALSE	3	440	3	23	2011	4	2.33545790068938
North America	US	barta.us	42.244586	-99.6518	581	FALSE	3	550	3	29	2008	1	1.96378782734556
North America	US	barta.us	42.244586	-99.6518	581	FALSE	3	550	3	29	2009	2	2.35974064786372
North America	US	barta.us	42.244586	-99.6518	581	FALSE	3	550	3	29	2010	3	2.08314414314305
North America	US	barta.us	42.244586	-99.6518	581	FALSE	3	550	3	29	2011	4	2.26717172840301
North America	US	barta.us	42.244586	-99.6518	581	FALSE	3	580	3	30	2008	1	2.29885307640971
North America	US	barta.us	42.244586	-99.6518	581	FALSE	3	580	3	30	2009	2	2.73699374438118
North America	US	barta.us	42.244586	-99.6518	581	FALSE	3	580	3	30	2010	3	2.30909761741201
North America	US	barta.us	42.244586	-99.6518	581	FALSE	3	580	3	30	2011	4	2.50650503240487
North America	US	bldr.us	39.972022	-105.233544	487	FALSE	1.4142135623731	960	1	2	2009	1	2.24797326636181
North America	US	bldr.us	39.972022	-105.233544	487	FALSE	1.4142135623731	960	1	2	2010	2	1.95182303531591
North America	US	bldr.us	39.972022	-105.233544	487	FALSE	1.4142135623731	960	1	2	2011	3	1.99563519459755
North America	US	bldr.us	39.972022	-105.233544	487	FALSE	1.4142135623731	960	1	2	2012	4	2.34927752746796
North America	US	bldr.us	39.972022	-105.233544	487	FALSE	1.4142135623731	880	1	7	2009	1	2.49941212567228
North America	US	bldr.us	39.972022	-105.233544	487	FALSE	1.4142135623731	880	1	7	2010	2	2.14921911265538
North America	US	bldr.us	39.972022	-105.233544	487	FALSE	1.4142135623731	880	1	7	2011	3	2.16879202031418
North America	US	bldr.us	39.972022	-105.233544	487	FALSE	1.4142135623731	880	1	7	2012	4	2.20682587603185
North America	US	bldr.us	39.972022	-105.233544	487	FALSE	1.4142135623731	2040	1	9	2009	1	2.65118106244469
North America	US	bldr.us	39.972022	-105.233544	487	FALSE	1.4142135623731	2040	1	9	2010	2	2.55448916000382
North America	US	bldr.us	39.972022	-105.233544	487	FALSE	1.4142135623731	2040	1	9	2011	3	2.39532639306935
North America	US	bldr.us	39.972022	-105.233544	487	FALSE	1.4142135623731	2040	1	9	2012	4	2.47639682672533
North America	US	bldr.us	39.972022	-105.233544	487	FALSE	1.4142135623731	970	1	10	2009	1	2.3040594662176
North America	US	bldr.us	39.972022	-105.233544	487	FALSE	1.4142135623731	970	1	10	2010	2	1.92500250768098
North America	US	bldr.us	39.972022	-105.233544	487	FALSE	1.4142135623731	970	1	10	2011	3	2.14144977340047
North America	US	bldr.us	39.972022	-105.233544	487	FALSE	1.4142135623731	970	1	10	2012	4	2.12710479836481
North America	US	bldr.us	39.972022	-105.233544	487	FALSE	1.4142135623731	810	2	12	2009	1	2.45331834004704
North America	US	bldr.us	39.972022	-105.233544	487	FALSE	1.4142135623731	810	2	12	2010	2	1.92941892571429
North America	US	bldr.us	39.972022	-105.233544	487	FALSE	1.4142135623731	810	2	12	2011	3	1.7160033436348
North America	US	bldr.us	39.972022	-105.233544	487	FALSE	1.4142135623731	810	2	12	2012	4	1.95424250943932
North America	US	bldr.us	39.972022	-105.233544	487	FALSE	1.4142135623731	1380	2	15	2009	1	2.78675142214556
North America	US	bldr.us	39.972022	-105.233544	487	FALSE	1.4142135623731	1380	2	15	2010	2	2.28216877830464
North America	US	bldr.us	39.972022	-105.233544	487	FALSE	1.4142135623731	1380	2	15	2011	3	2.50174372962799
North America	US	bldr.us	39.972022	-105.233544	487	FALSE	1.4142135623731	1380	2	15	2012	4	2.35983548233989
North America	US	bldr.us	39.972022	-105.233544	487	FALSE	1.4142135623731	970	2	17	2009	1	2.53313628827864
North America	US	bldr.us	39.972022	-105.233544	487	FALSE	1.4142135623731	970	2	17	2010	2	1.92685670894969
North America	US	bldr.us	39.972022	-105.233544	487	FALSE	1.4142135623731	970	2	17	2011	3	2.13033376849501
North America	US	bldr.us	39.972022	-105.233544	487	FALSE	1.4142135623731	970	2	17	2012	4	2.30435155715779
North America	US	bldr.us	39.972022	-105.233544	487	FALSE	1.4142135623731	750	2	19	2009	1	2.48429983934679
North America	US	bldr.us	39.972022	-105.233544	487	FALSE	1.4142135623731	750	2	19	2010	2	1.83884909073726
North America	US	bldr.us	39.972022	-105.233544	487	FALSE	1.4142135623731	750	2	19	2011	3	1.97772360528885
North America	US	bldr.us	39.972022	-105.233544	487	FALSE	1.4142135623731	750	2	19	2012	4	1.83884909073726
North America	US	bnch.us	44.27668543	-121.9680169	1618	FALSE	2.82842712474619	5740	1	5	2008	1	2.74217505108706
North America	US	bnch.us	44.27668543	-121.9680169	1618	FALSE	2.82842712474619	5740	1	5	2009	2	2.64389661432223
North America	US	bnch.us	44.27668543	-121.9680169	1618	FALSE	2.82842712474619	5740	1	5	2010	3	2.45931708286593
North America	US	bnch.us	44.27668543	-121.9680169	1618	FALSE	2.82842712474619	5740	1	5	2011	4	2.35082927358297
North America	US	bnch.us	44.27668543	-121.9680169	1618	FALSE	2.82842712474619	4280	1	7	2008	1	2.50215389970419
North America	US	bnch.us	44.27668543	-121.9680169	1618	FALSE	2.82842712474619	4280	1	7	2009	2	2.43671907028365
North America	US	bnch.us	44.27668543	-121.9680169	1618	FALSE	2.82842712474619	4280	1	7	2010	3	2.13909160752382
North America	US	bnch.us	44.27668543	-121.9680169	1618	FALSE	2.82842712474619	4280	1	7	2011	4	1.9843022319799
North America	US	bnch.us	44.27668543	-121.9680169	1618	FALSE	2.82842712474619	5230	1	9	2008	1	2.41680688013958
North America	US	bnch.us	44.27668543	-121.9680169	1618	FALSE	2.82842712474619	5230	1	9	2009	2	2.5828017233403
North America	US	bnch.us	44.27668543	-121.9680169	1618	FALSE	2.82842712474619	5230	1	9	2010	3	2.42439156258292
North America	US	bnch.us	44.27668543	-121.9680169	1618	FALSE	2.82842712474619	5230	1	9	2011	4	2.352857552771
North America	US	bnch.us	44.27668543	-121.9680169	1618	FALSE	2.82842712474619	5200	1	10	2008	1	2.617891089193
North America	US	bnch.us	44.27668543	-121.9680169	1618	FALSE	2.82842712474619	5200	1	10	2009	2	2.42602300754787
North America	US	bnch.us	44.27668543	-121.9680169	1618	FALSE	2.82842712474619	5200	1	10	2010	3	2.33092083059524
North America	US	bnch.us	44.27668543	-121.9680169	1618	FALSE	2.82842712474619	5200	1	10	2011	4	2.07390155831421
North America	US	bnch.us	44.27668543	-121.9680169	1618	FALSE	2.82842712474619	5570	2	13	2008	1	2.86873257830114
North America	US	bnch.us	44.27668543	-121.9680169	1618	FALSE	2.82842712474619	5570	2	13	2009	2	2.52303072175467
North America	US	bnch.us	44.27668543	-121.9680169	1618	FALSE	2.82842712474619	5570	2	13	2010	3	2.3591712057167
North America	US	bnch.us	44.27668543	-121.9680169	1618	FALSE	2.82842712474619	5570	2	13	2011	4	2.32664303610263
North America	US	bnch.us	44.27668543	-121.9680169	1618	FALSE	2.82842712474619	4970	2	17	2008	1	2.39898106665813
North America	US	bnch.us	44.27668543	-121.9680169	1618	FALSE	2.82842712474619	4970	2	17	2009	2	2.63633742185331
North America	US	bnch.us	44.27668543	-121.9680169	1618	FALSE	2.82842712474619	4970	2	17	2010	3	2.11859536522376
North America	US	bnch.us	44.27668543	-121.9680169	1618	FALSE	2.82842712474619	4970	2	17	2011	4	2.24117279923187
North America	US	bnch.us	44.27668543	-121.9680169	1618	FALSE	2.82842712474619	6210	2	19	2008	1	2.78315291217881
North America	US	bnch.us	44.27668543	-121.9680169	1618	FALSE	2.82842712474619	6210	2	19	2009	2	2.49817266063654
North America	US	bnch.us	44.27668543	-121.9680169	1618	FALSE	2.82842712474619	6210	2	19	2010	3	2.14705767102836
North America	US	bnch.us	44.27668543	-121.9680169	1618	FALSE	2.82842712474619	6210	2	19	2011	4	2.20803804935318
North America	US	bnch.us	44.27668543	-121.9680169	1618	FALSE	2.82842712474619	6470	2	20	2008	1	2.42716140292597
North America	US	bnch.us	44.27668543	-121.9680169	1618	FALSE	2.82842712474619	6470	2	20	2009	2	2.58421811211741
North America	US	bnch.us	44.27668543	-121.9680169	1618	FALSE	2.82842712474619	6470	2	20	2010	3	2.45720040521578
North America	US	bnch.us	44.27668543	-121.9680169	1618	FALSE	2.82842712474619	6470	2	20	2011	4	2.27955288115039
North America	US	bnch.us	44.27668543	-121.9680169	1618	FALSE	2.82842712474619	7040	3	24	2008	1	2.5330726664121
North America	US	bnch.us	44.27668543	-121.9680169	1618	FALSE	2.82842712474619	7040	3	24	2009	2	2.84023161378046
North America	US	bnch.us	44.27668543	-121.9680169	1618	FALSE	2.82842712474619	7040	3	24	2010	3	2.46731207778773
North America	US	bnch.us	44.27668543	-121.9680169	1618	FALSE	2.82842712474619	7040	3	24	2011	4	2.57042616084239
North America	US	bnch.us	44.27668543	-121.9680169	1618	FALSE	2.82842712474619	5590	3	25	2008	1	2.55888848953673
North America	US	bnch.us	44.27668543	-121.9680169	1618	FALSE	2.82842712474619	5590	3	25	2009	2	2.56300618706179
North America	US	bnch.us	44.27668543	-121.9680169	1618	FALSE	2.82842712474619	5590	3	25	2010	3	2.26030995771954
North America	US	bnch.us	44.27668543	-121.9680169	1618	FALSE	2.82842712474619	5590	3	25	2011	4	2.1475217435376
North America	US	bnch.us	44.27668543	-121.9680169	1618	FALSE	2.82842712474619	6330	3	26	2008	1	2.48437103644682
North America	US	bnch.us	44.27668543	-121.9680169	1618	FALSE	2.82842712474619	6330	3	26	2009	2	2.58063991771122
North America	US	bnch.us	44.27668543	-121.9680169	1618	FALSE	2.82842712474619	6330	3	26	2010	3	2.41161971437979
North America	US	bnch.us	44.27668543	-121.9680169	1618	FALSE	2.82842712474619	6330	3	26	2011	4	2.27079524173668
North America	US	bnch.us	44.27668543	-121.9680169	1618	FALSE	2.82842712474619	6980	3	28	2008	1	2.46842119112276
North America	US	bnch.us	44.27668543	-121.9680169	1618	FALSE	2.82842712474619	6980	3	28	2009	2	2.65972609523779
North America	US	bnch.us	44.27668543	-121.9680169	1618	FALSE	2.82842712474619	6980	3	28	2010	3	2.50426690689468
North America	US	bnch.us	44.27668543	-121.9680169	1618	FALSE	2.82842712474619	6980	3	28	2011	4	2.28454352295875
North America	US	cbgb.us	41.78506667	-93.38538333	871	FALSE	3.16227766016838	630	1	1	2010	1	2.62603224782902
North America	US	cbgb.us	41.78506667	-93.38538333	871	FALSE	3.16227766016838	630	1	1	2011	2	2.41438832693107
North America	US	cbgb.us	41.78506667	-93.38538333	871	FALSE	3.16227766016838	630	1	1	2012	3	1.98833595585605
North America	US	cbgb.us	41.78506667	-93.38538333	871	FALSE	3.16227766016838	630	1	1	2013	4	2.64183636721626
North America	US	cbgb.us	41.78506667	-93.38538333	871	FALSE	3.16227766016838	440	1	4	2010	1	2.25755858744422
North America	US	cbgb.us	41.78506667	-93.38538333	871	FALSE	3.16227766016838	440	1	4	2011	2	2.45984464238821
North America	US	cbgb.us	41.78506667	-93.38538333	871	FALSE	3.16227766016838	440	1	4	2012	3	2.50832767454712
North America	US	cbgb.us	41.78506667	-93.38538333	871	FALSE	3.16227766016838	440	1	4	2013	4	2.8939810725338
North America	US	cbgb.us	41.78506667	-93.38538333	871	FALSE	3.16227766016838	680	1	7	2010	1	2.86628733908419
North America	US	cbgb.us	41.78506667	-93.38538333	871	FALSE	3.16227766016838	680	1	7	2011	2	2.08278537031645
North America	US	cbgb.us	41.78506667	-93.38538333	871	FALSE	3.16227766016838	680	1	7	2012	3	2.46217330470679
North America	US	cbgb.us	41.78506667	-93.38538333	871	FALSE	3.16227766016838	680	1	7	2013	4	2.64504086604129
North America	US	cbgb.us	41.78506667	-93.38538333	871	FALSE	3.16227766016838	760	1	8	2010	1	2.58860780474269
North America	US	cbgb.us	41.78506667	-93.38538333	871	FALSE	3.16227766016838	760	1	8	2011	2	2.46805179145424
North America	US	cbgb.us	41.78506667	-93.38538333	871	FALSE	3.16227766016838	760	1	8	2012	3	2.81144094367416
North America	US	cbgb.us	41.78506667	-93.38538333	871	FALSE	3.16227766016838	760	1	8	2013	4	2.66476698173271
North America	US	cbgb.us	41.78506667	-93.38538333	871	FALSE	3.16227766016838	440	2	15	2010	1	2.84997191232885
North America	US	cbgb.us	41.78506667	-93.38538333	871	FALSE	3.16227766016838	440	2	15	2011	2	2.69249440750308
North America	US	cbgb.us	41.78506667	-93.38538333	871	FALSE	3.16227766016838	440	2	15	2012	3	2.89878001328983
North America	US	cbgb.us	41.78506667	-93.38538333	871	FALSE	3.16227766016838	440	2	15	2013	4	3.07613049454301
North America	US	cbgb.us	41.78506667	-93.38538333	871	FALSE	3.16227766016838	560	2	18	2010	1	2.68560739994617
North America	US	cbgb.us	41.78506667	-93.38538333	871	FALSE	3.16227766016838	560	2	18	2011	2	2.39225716134167
North America	US	cbgb.us	41.78506667	-93.38538333	871	FALSE	3.16227766016838	560	2	18	2012	3	2.28712962071911
North America	US	cbgb.us	41.78506667	-93.38538333	871	FALSE	3.16227766016838	560	2	18	2013	4	2.44209939888944
North America	US	cbgb.us	41.78506667	-93.38538333	871	FALSE	3.16227766016838	660	2	19	2010	1	3.04153084778685
North America	US	cbgb.us	41.78506667	-93.38538333	871	FALSE	3.16227766016838	660	2	19	2011	2	2.85823633542951
North America	US	cbgb.us	41.78506667	-93.38538333	871	FALSE	3.16227766016838	660	2	19	2012	3	2.82965749831805
North America	US	cbgb.us	41.78506667	-93.38538333	871	FALSE	3.16227766016838	660	2	19	2013	4	3.03175172419893
North America	US	cbgb.us	41.78506667	-93.38538333	871	FALSE	3.16227766016838	520	2	24	2010	1	2.58404838848524
North America	US	cbgb.us	41.78506667	-93.38538333	871	FALSE	3.16227766016838	520	2	24	2011	2	2.09149109426795
North America	US	cbgb.us	41.78506667	-93.38538333	871	FALSE	3.16227766016838	520	2	24	2012	3	2.65040466986803
North America	US	cbgb.us	41.78506667	-93.38538333	871	FALSE	3.16227766016838	520	2	24	2013	4	2.19901152448641
North America	US	cbgb.us	41.78506667	-93.38538333	871	FALSE	3.16227766016838	610	3	26	2010	1	2.76715586608218
North America	US	cbgb.us	41.78506667	-93.38538333	871	FALSE	3.16227766016838	610	3	26	2011	2	2.55575929308934
North America	US	cbgb.us	41.78506667	-93.38538333	871	FALSE	3.16227766016838	610	3	26	2012	3	2.96357534872768
North America	US	cbgb.us	41.78506667	-93.38538333	871	FALSE	3.16227766016838	610	3	26	2013	4	3.04608994599397
North America	US	cbgb.us	41.78506667	-93.38538333	871	FALSE	3.16227766016838	830	3	28	2010	1	2.94973145231571
North America	US	cbgb.us	41.78506667	-93.38538333	871	FALSE	3.16227766016838	830	3	28	2011	2	2.49317912068252
North America	US	cbgb.us	41.78506667	-93.38538333	871	FALSE	3.16227766016838	830	3	28	2012	3	2.94870630890485
North America	US	cbgb.us	41.78506667	-93.38538333	871	FALSE	3.16227766016838	830	3	28	2013	4	2.97102057932463
North America	US	cbgb.us	41.78506667	-93.38538333	871	FALSE	3.16227766016838	490	3	31	2010	1	2.55418619906938
North America	US	cbgb.us	41.78506667	-93.38538333	871	FALSE	3.16227766016838	490	3	31	2011	2	2.3842637857228
North America	US	cbgb.us	41.78506667	-93.38538333	871	FALSE	3.16227766016838	490	3	31	2012	3	2.38057300306689
North America	US	cbgb.us	41.78506667	-93.38538333	871	FALSE	3.16227766016838	490	3	31	2013	4	2.36777510174784
North America	US	cbgb.us	41.78506667	-93.38538333	871	FALSE	3.16227766016838	660	3	33	2010	1	2.72218129666491
North America	US	cbgb.us	41.78506667	-93.38538333	871	FALSE	3.16227766016838	660	3	33	2011	2	2.61505530417972
North America	US	cbgb.us	41.78506667	-93.38538333	871	FALSE	3.16227766016838	660	3	33	2012	3	2.8700232918954
North America	US	cbgb.us	41.78506667	-93.38538333	871	FALSE	3.16227766016838	660	3	33	2013	4	2.55573634269805
North America	US	cbgb.us	41.78506667	-93.38538333	871	FALSE	3.16227766016838	480	4	38	2010	1	2.8529372259815
North America	US	cbgb.us	41.78506667	-93.38538333	871	FALSE	3.16227766016838	480	4	38	2011	2	2.42398272967718
North America	US	cbgb.us	41.78506667	-93.38538333	871	FALSE	3.16227766016838	480	4	38	2012	3	2.14003641097528
North America	US	cbgb.us	41.78506667	-93.38538333	871	FALSE	3.16227766016838	480	4	38	2013	4	2.54828313505055
North America	US	cbgb.us	41.78506667	-93.38538333	871	FALSE	3.16227766016838	490	4	46	2010	1	2.41153553220933
North America	US	cbgb.us	41.78506667	-93.38538333	871	FALSE	3.16227766016838	490	4	46	2011	2	2.4111144185509
North America	US	cbgb.us	41.78506667	-93.38538333	871	FALSE	3.16227766016838	490	4	46	2012	3	2.3541084391474
North America	US	cbgb.us	41.78506667	-93.38538333	871	FALSE	3.16227766016838	490	4	46	2013	4	2.33816055458382
North America	US	cbgb.us	41.78506667	-93.38538333	871	FALSE	3.16227766016838	630	5	48	2010	1	2.56631962152481
North America	US	cbgb.us	41.78506667	-93.38538333	871	FALSE	3.16227766016838	630	5	48	2011	2	2.7796325607302
North America	US	cbgb.us	41.78506667	-93.38538333	871	FALSE	3.16227766016838	630	5	48	2012	3	2.16657810991965
North America	US	cbgb.us	41.78506667	-93.38538333	871	FALSE	3.16227766016838	630	5	48	2013	4	2.98705482884446
North America	US	cbgb.us	41.78506667	-93.38538333	871	FALSE	3.16227766016838	600	5	49	2010	1	2.82321331328267
North America	US	cbgb.us	41.78506667	-93.38538333	871	FALSE	3.16227766016838	600	5	49	2011	2	2.60788374435699
North America	US	cbgb.us	41.78506667	-93.38538333	871	FALSE	3.16227766016838	600	5	49	2012	3	2.46194849520376
North America	US	cbgb.us	41.78506667	-93.38538333	871	FALSE	3.16227766016838	600	5	49	2013	4	2.69537965784108
North America	US	cbgb.us	41.78506667	-93.38538333	871	FALSE	3.16227766016838	770	6	61	2010	1	2.68957521575994
North America	US	cbgb.us	41.78506667	-93.38538333	871	FALSE	3.16227766016838	770	6	61	2011	2	2.52081093153647
North America	US	cbgb.us	41.78506667	-93.38538333	871	FALSE	3.16227766016838	770	6	61	2012	3	2.80430984414131
North America	US	cbgb.us	41.78506667	-93.38538333	871	FALSE	3.16227766016838	770	6	61	2013	4	3.11743702528262
North America	US	cbgb.us	41.78506667	-93.38538333	871	FALSE	3.16227766016838	850	6	62	2010	1	3.06323950817193
North America	US	cbgb.us	41.78506667	-93.38538333	871	FALSE	3.16227766016838	850	6	62	2011	2	2.61626540528171
North America	US	cbgb.us	41.78506667	-93.38538333	871	FALSE	3.16227766016838	850	6	62	2012	3	2.88994566182126
North America	US	cbgb.us	41.78506667	-93.38538333	871	FALSE	3.16227766016838	850	6	62	2013	4	2.91660816151033
North America	US	cdcr.us	45.425	-93.2115	740	FALSE	2.82842712474619	320	1	1	2008	1	2.32014628611105
North America	US	cdcr.us	45.425	-93.2115	740	FALSE	2.82842712474619	320	1	1	2009	2	2.00646604224923
North America	US	cdcr.us	45.425	-93.2115	740	FALSE	2.82842712474619	320	1	1	2010	3	2.39619934709574
North America	US	cdcr.us	45.425	-93.2115	740	FALSE	2.82842712474619	320	1	1	2011	4	2.86302529622947
North America	US	cdcr.us	45.425	-93.2115	740	FALSE	2.82842712474619	740	1	3	2008	1	2.50174372962799
North America	US	cdcr.us	45.425	-93.2115	740	FALSE	2.82842712474619	740	1	3	2009	2	2.11058971029925
North America	US	cdcr.us	45.425	-93.2115	740	FALSE	2.82842712474619	740	1	3	2010	3	2.35024801833416
North America	US	cdcr.us	45.425	-93.2115	740	FALSE	2.82842712474619	740	1	3	2011	4	2.45178643552429
North America	US	cdcr.us	45.425	-93.2115	740	FALSE	2.82842712474619	450	1	10	2008	1	1.92427928606188
North America	US	cdcr.us	45.425	-93.2115	740	FALSE	2.82842712474619	450	1	10	2009	2	1.70329137811866
North America	US	cdcr.us	45.425	-93.2115	740	FALSE	2.82842712474619	450	1	10	2010	3	1.80617997398389
North America	US	cdcr.us	45.425	-93.2115	740	FALSE	2.82842712474619	450	1	10	2011	4	2.27531135454181
North America	US	cdcr.us	45.425	-93.2115	740	FALSE	2.82842712474619	290	1	11	2008	1	2.42488163663107
North America	US	cdcr.us	45.425	-93.2115	740	FALSE	2.82842712474619	290	1	11	2009	2	1.89209460269048
North America	US	cdcr.us	45.425	-93.2115	740	FALSE	2.82842712474619	290	1	11	2010	3	2.11727129565576
North America	US	cdcr.us	45.425	-93.2115	740	FALSE	2.82842712474619	290	1	11	2011	4	2.2027606873932
North America	US	cdcr.us	45.425	-93.2115	740	FALSE	2.82842712474619	400	2	13	2008	1	2.02530586526477
North America	US	cdcr.us	45.425	-93.2115	740	FALSE	2.82842712474619	400	2	13	2009	2	1.78532983501077
North America	US	cdcr.us	45.425	-93.2115	740	FALSE	2.82842712474619	400	2	13	2010	3	1.67209785793572
North America	US	cdcr.us	45.425	-93.2115	740	FALSE	2.82842712474619	400	2	13	2011	4	2.33142729652074
North America	US	cdcr.us	45.425	-93.2115	740	FALSE	2.82842712474619	1780	2	18	2008	1	2.52633927738984
North America	US	cdcr.us	45.425	-93.2115	740	FALSE	2.82842712474619	1780	2	18	2009	2	2.08278537031645
North America	US	cdcr.us	45.425	-93.2115	740	FALSE	2.82842712474619	1780	2	18	2010	3	2.08278537031645
North America	US	cdcr.us	45.425	-93.2115	740	FALSE	2.82842712474619	1780	2	18	2011	4	2.72631961211078
North America	US	cdcr.us	45.425	-93.2115	740	FALSE	2.82842712474619	1640	2	21	2008	1	2.42569721336259
North America	US	cdcr.us	45.425	-93.2115	740	FALSE	2.82842712474619	1640	2	21	2009	2	1.92427928606188
North America	US	cdcr.us	45.425	-93.2115	740	FALSE	2.82842712474619	1640	2	21	2010	3	2.19033169817029
North America	US	cdcr.us	45.425	-93.2115	740	FALSE	2.82842712474619	1640	2	21	2011	4	2.58433122436753
North America	US	cdcr.us	45.425	-93.2115	740	FALSE	2.82842712474619	1660	2	23	2008	1	2.5152113043278
North America	US	cdcr.us	45.425	-93.2115	740	FALSE	2.82842712474619	1660	2	23	2009	2	2.13033376849501
North America	US	cdcr.us	45.425	-93.2115	740	FALSE	2.82842712474619	1660	2	23	2010	3	2.21218760440396
North America	US	cdcr.us	45.425	-93.2115	740	FALSE	2.82842712474619	1660	2	23	2011	4	2.61119206086843
North America	US	cdcr.us	45.425	-93.2115	740	FALSE	2.82842712474619	590	3	26	2008	1	2.16136800223497
North America	US	cdcr.us	45.425	-93.2115	740	FALSE	2.82842712474619	590	3	26	2009	2	1.88081359228079
North America	US	cdcr.us	45.425	-93.2115	740	FALSE	2.82842712474619	590	3	26	2010	3	1.61278385671974
North America	US	cdcr.us	45.425	-93.2115	740	FALSE	2.82842712474619	590	3	26	2011	4	2.28330122870355
North America	US	cdcr.us	45.425	-93.2115	740	FALSE	2.82842712474619	1170	3	27	2008	1	2.55870857053317
North America	US	cdcr.us	45.425	-93.2115	740	FALSE	2.82842712474619	1170	3	27	2009	2	2.01494034979294
North America	US	cdcr.us	45.425	-93.2115	740	FALSE	2.82842712474619	1170	3	27	2010	3	1.92941892571429
North America	US	cdcr.us	45.425	-93.2115	740	FALSE	2.82842712474619	1170	3	27	2011	4	2.43376983392487
North America	US	cdcr.us	45.425	-93.2115	740	FALSE	2.82842712474619	360	3	33	2008	1	2.37106786227174
North America	US	cdcr.us	45.425	-93.2115	740	FALSE	2.82842712474619	360	3	33	2009	2	2.01703333929878
North America	US	cdcr.us	45.425	-93.2115	740	FALSE	2.82842712474619	360	3	33	2010	3	1.91381385238372
North America	US	cdcr.us	45.425	-93.2115	740	FALSE	2.82842712474619	360	3	33	2011	4	2.66698571832966
North America	US	cdcr.us	45.425	-93.2115	740	FALSE	2.82842712474619	520	3	36	2008	1	2.40908736944783
North America	US	cdcr.us	45.425	-93.2115	740	FALSE	2.82842712474619	520	3	36	2009	2	2.12221587827283
North America	US	cdcr.us	45.425	-93.2115	740	FALSE	2.82842712474619	520	3	36	2010	3	2.43775056282039
North America	US	cdcr.us	45.425	-93.2115	740	FALSE	2.82842712474619	520	3	36	2011	4	2.67348169707335
North America	US	cdcr.us	45.425	-93.2115	740	FALSE	2.82842712474619	430	4	39	2008	1	2.16583762469013
North America	US	cdcr.us	45.425	-93.2115	740	FALSE	2.82842712474619	430	4	39	2009	2	1.61278385671974
North America	US	cdcr.us	45.425	-93.2115	740	FALSE	2.82842712474619	430	4	39	2010	3	1.8750612633917
North America	US	cdcr.us	45.425	-93.2115	740	FALSE	2.82842712474619	430	4	39	2011	4	2.27760921430409
North America	US	cdcr.us	45.425	-93.2115	740	FALSE	2.82842712474619	350	4	41	2008	1	2.33945144130644
North America	US	cdcr.us	45.425	-93.2115	740	FALSE	2.82842712474619	350	4	41	2009	2	1.77085201164214
North America	US	cdcr.us	45.425	-93.2115	740	FALSE	2.82842712474619	350	4	41	2010	3	2.58883172559421
North America	US	cdcr.us	45.425	-93.2115	740	FALSE	2.82842712474619	350	4	41	2011	4	2.74075732330777
North America	US	cdcr.us	45.425	-93.2115	740	FALSE	2.82842712474619	350	4	45	2008	1	2.31492005599242
North America	US	cdcr.us	45.425	-93.2115	740	FALSE	2.82842712474619	350	4	45	2009	2	2.01283722470517
North America	US	cdcr.us	45.425	-93.2115	740	FALSE	2.82842712474619	350	4	45	2010	3	2.45484486000851
North America	US	cdcr.us	45.425	-93.2115	740	FALSE	2.82842712474619	350	4	45	2011	4	2.68930885912362
North America	US	cdcr.us	45.425	-93.2115	740	FALSE	2.82842712474619	280	4	46	2008	1	2.0899051114394
North America	US	cdcr.us	45.425	-93.2115	740	FALSE	2.82842712474619	280	4	46	2009	2	1.94200805302231
North America	US	cdcr.us	45.425	-93.2115	740	FALSE	2.82842712474619	280	4	46	2010	3	2.07188200730613
North America	US	cdcr.us	45.425	-93.2115	740	FALSE	2.82842712474619	280	4	46	2011	4	2.38291713508753
North America	US	cdcr.us	45.425	-93.2115	740	FALSE	2.82842712474619	560	5	53	2008	1	2.41580772763554
North America	US	cdcr.us	45.425	-93.2115	740	FALSE	2.82842712474619	560	5	53	2009	2	1.99782308074573
North America	US	cdcr.us	45.425	-93.2115	740	FALSE	2.82842712474619	560	5	53	2010	3	2.33041377334919
North America	US	cdcr.us	45.425	-93.2115	740	FALSE	2.82842712474619	560	5	53	2011	4	2.45788189673399
North America	US	cdcr.us	45.425	-93.2115	740	FALSE	2.82842712474619	330	5	56	2008	1	2.53402610605613
North America	US	cdcr.us	45.425	-93.2115	740	FALSE	2.82842712474619	330	5	56	2009	2	1.86923171973098
North America	US	cdcr.us	45.425	-93.2115	740	FALSE	2.82842712474619	330	5	56	2010	3	2.7427251313047
North America	US	cdcr.us	45.425	-93.2115	740	FALSE	2.82842712474619	330	5	56	2011	4	2.61752453488629
North America	US	cdcr.us	45.425	-93.2115	740	FALSE	2.82842712474619	220	5	58	2008	1	1.80955971463527
North America	US	cdcr.us	45.425	-93.2115	740	FALSE	2.82842712474619	220	5	58	2009	2	1.5854607295085
North America	US	cdcr.us	45.425	-93.2115	740	FALSE	2.82842712474619	220	5	58	2010	3	1.8750612633917
North America	US	cdcr.us	45.425	-93.2115	740	FALSE	2.82842712474619	220	5	58	2011	4	2.15381486434453
North America	US	cdcr.us	45.425	-93.2115	740	FALSE	2.82842712474619	280	5	60	2008	1	2.20139712432045
North America	US	cdcr.us	45.425	-93.2115	740	FALSE	2.82842712474619	280	5	60	2009	2	1.78887511577542
North America	US	cdcr.us	45.425	-93.2115	740	FALSE	2.82842712474619	280	5	60	2010	3	2.02938377768521
North America	US	cdcr.us	45.425	-93.2115	740	FALSE	2.82842712474619	280	5	60	2011	4	2.30642502755069
North America	US	cdpt.us	41.2	-101.63	456	NA	2.64575131106459	1920	1	1	2008	1	1.26951294421792
North America	US	cdpt.us	41.2	-101.63	456	NA	2.64575131106459	1920	1	1	2009	2	2.92330879519567
North America	US	cdpt.us	41.2	-101.63	456	NA	2.64575131106459	1920	1	1	2010	3	2.96731391828708
North America	US	cdpt.us	41.2	-101.63	456	NA	2.64575131106459	1920	1	1	2011	4	2.71391035412896
North America	US	cdpt.us	41.2	-101.63	456	NA	2.64575131106459	1190	1	2	2008	1	1.50242711998443
North America	US	cdpt.us	41.2	-101.63	456	NA	2.64575131106459	1190	1	2	2009	2	2.42934847292366
North America	US	cdpt.us	41.2	-101.63	456	NA	2.64575131106459	1190	1	2	2010	3	2.0927206446841
North America	US	cdpt.us	41.2	-101.63	456	NA	2.64575131106459	1190	1	2	2011	4	2.08813608870055
North America	US	cdpt.us	41.2	-101.63	456	NA	2.64575131106459	1270	1	8	2008	1	1.61909333062674
North America	US	cdpt.us	41.2	-101.63	456	NA	2.64575131106459	1270	1	8	2009	2	2.17789705991894
North America	US	cdpt.us	41.2	-101.63	456	NA	2.64575131106459	1270	1	8	2010	3	2.00806762174803
North America	US	cdpt.us	41.2	-101.63	456	NA	2.64575131106459	1270	1	8	2011	4	2.2715512056685
North America	US	cdpt.us	41.2	-101.63	456	NA	2.64575131106459	1110	1	10	2008	1	2.18012587516405
North America	US	cdpt.us	41.2	-101.63	456	NA	2.64575131106459	1110	1	10	2009	2	2.87650650426588
North America	US	cdpt.us	41.2	-101.63	456	NA	2.64575131106459	1110	1	10	2010	3	2.5119501703755
North America	US	cdpt.us	41.2	-101.63	456	NA	2.64575131106459	1110	1	10	2011	4	2.51686576149781
North America	US	cdpt.us	41.2	-101.63	456	NA	2.64575131106459	1060	2	12	2008	1	1.81888541459401
North America	US	cdpt.us	41.2	-101.63	456	NA	2.64575131106459	1060	2	12	2009	2	2.64529943114097
North America	US	cdpt.us	41.2	-101.63	456	NA	2.64575131106459	1060	2	12	2010	3	2.43444913720477
North America	US	cdpt.us	41.2	-101.63	456	NA	2.64575131106459	1060	2	12	2011	4	2.38805677473994
North America	US	cdpt.us	41.2	-101.63	456	NA	2.64575131106459	1640	2	13	2008	1	2.07481644064517
North America	US	cdpt.us	41.2	-101.63	456	NA	2.64575131106459	1640	2	13	2009	2	2.8284987781948
North America	US	cdpt.us	41.2	-101.63	456	NA	2.64575131106459	1640	2	13	2010	3	2.28735377271475
North America	US	cdpt.us	41.2	-101.63	456	NA	2.64575131106459	1640	2	13	2011	4	2.63598611180083
North America	US	cdpt.us	41.2	-101.63	456	NA	2.64575131106459	790	2	17	2008	1	1.67024585307412
North America	US	cdpt.us	41.2	-101.63	456	NA	2.64575131106459	790	2	17	2009	2	2.88366143515362
North America	US	cdpt.us	41.2	-101.63	456	NA	2.64575131106459	790	2	17	2010	3	2.2477892042773
North America	US	cdpt.us	41.2	-101.63	456	NA	2.64575131106459	790	2	17	2011	4	2.47074115808189
North America	US	cdpt.us	41.2	-101.63	456	NA	2.64575131106459	1390	2	20	2008	1	1.98944981766669
North America	US	cdpt.us	41.2	-101.63	456	NA	2.64575131106459	1390	2	20	2009	2	2.81207737085651
North America	US	cdpt.us	41.2	-101.63	456	NA	2.64575131106459	1390	2	20	2010	3	2.70333437544377
North America	US	cdpt.us	41.2	-101.63	456	NA	2.64575131106459	1390	2	20	2011	4	2.41809404031037
North America	US	cdpt.us	41.2	-101.63	456	NA	2.64575131106459	900	3	22	2008	1	2.04375512696868
North America	US	cdpt.us	41.2	-101.63	456	NA	2.64575131106459	900	3	22	2009	2	2.7232503803831
North America	US	cdpt.us	41.2	-101.63	456	NA	2.64575131106459	900	3	22	2010	3	2.51930284923543
North America	US	cdpt.us	41.2	-101.63	456	NA	2.64575131106459	900	3	22	2011	4	2.97341651727394
North America	US	cdpt.us	41.2	-101.63	456	NA	2.64575131106459	1430	3	23	2008	1	2.15654915133178
North America	US	cdpt.us	41.2	-101.63	456	NA	2.64575131106459	1430	3	23	2009	2	2.80448018910599
North America	US	cdpt.us	41.2	-101.63	456	NA	2.64575131106459	1430	3	23	2010	3	2.40555978318944
North America	US	cdpt.us	41.2	-101.63	456	NA	2.64575131106459	1430	3	23	2011	4	2.56673202898622
North America	US	cdpt.us	41.2	-101.63	456	NA	2.64575131106459	990	3	26	2008	1	1.54900326202579
North America	US	cdpt.us	41.2	-101.63	456	NA	2.64575131106459	990	3	26	2009	2	2.28017985669086
North America	US	cdpt.us	41.2	-101.63	456	NA	2.64575131106459	990	3	26	2010	3	2.05153839051533
North America	US	cdpt.us	41.2	-101.63	456	NA	2.64575131106459	990	3	26	2011	4	2.50259779968083
North America	US	cdpt.us	41.2	-101.63	456	NA	2.64575131106459	1100	3	28	2008	1	1.9106244048892
North America	US	cdpt.us	41.2	-101.63	456	NA	2.64575131106459	1100	3	28	2009	2	2.43536650661266
North America	US	cdpt.us	41.2	-101.63	456	NA	2.64575131106459	1100	3	28	2010	3	2.17062836335418
North America	US	cdpt.us	41.2	-101.63	456	NA	2.64575131106459	1100	3	28	2011	4	2.69185474970314
North America	US	cdpt.us	41.2	-101.63	456	NA	2.64575131106459	1100	4	32	2008	1	1.79657433321043
North America	US	cdpt.us	41.2	-101.63	456	NA	2.64575131106459	1100	4	32	2009	2	2.6315705888365
North America	US	cdpt.us	41.2	-101.63	456	NA	2.64575131106459	1100	4	32	2010	3	2.56229286445647
North America	US	cdpt.us	41.2	-101.63	456	NA	2.64575131106459	1100	4	32	2011	4	2.71075183488413
North America	US	cdpt.us	41.2	-101.63	456	NA	2.64575131106459	1100	4	34	2008	1	1.56584781867352
North America	US	cdpt.us	41.2	-101.63	456	NA	2.64575131106459	1100	4	34	2009	2	2.60946100591227
North America	US	cdpt.us	41.2	-101.63	456	NA	2.64575131106459	1100	4	34	2010	3	2.87504678666769
North America	US	cdpt.us	41.2	-101.63	456	NA	2.64575131106459	1100	4	34	2011	4	2.65139917301188
North America	US	cdpt.us	41.2	-101.63	456	NA	2.64575131106459	880	4	37	2008	1	1.57749179983723
North America	US	cdpt.us	41.2	-101.63	456	NA	2.64575131106459	880	4	37	2009	2	2.19728055812562
North America	US	cdpt.us	41.2	-101.63	456	NA	2.64575131106459	880	4	37	2010	3	2.1443406531636
North America	US	cdpt.us	41.2	-101.63	456	NA	2.64575131106459	880	4	37	2011	4	2.10144633085938
North America	US	cdpt.us	41.2	-101.63	456	NA	2.64575131106459	1020	4	38	2008	1	2.53731527311201
North America	US	cdpt.us	41.2	-101.63	456	NA	2.64575131106459	1020	4	38	2009	2	2.38805677473994
North America	US	cdpt.us	41.2	-101.63	456	NA	2.64575131106459	1020	4	38	2010	3	2.20071373396401
North America	US	cdpt.us	41.2	-101.63	456	NA	2.64575131106459	1020	4	38	2011	4	2.5432918252305
North America	US	cdpt.us	41.2	-101.63	456	NA	2.64575131106459	680	5	41	2008	1	1.78390357927273
North America	US	cdpt.us	41.2	-101.63	456	NA	2.64575131106459	680	5	41	2009	2	2.14998845649148
North America	US	cdpt.us	41.2	-101.63	456	NA	2.64575131106459	680	5	41	2010	3	2.14449637008241
North America	US	cdpt.us	41.2	-101.63	456	NA	2.64575131106459	680	5	41	2011	4	2.32092482438092
North America	US	cdpt.us	41.2	-101.63	456	NA	2.64575131106459	790	5	42	2008	1	1.60205999132796
North America	US	cdpt.us	41.2	-101.63	456	NA	2.64575131106459	790	5	42	2009	2	2.58686849243289
North America	US	cdpt.us	41.2	-101.63	456	NA	2.64575131106459	790	5	42	2010	3	2.51184995242607
North America	US	cdpt.us	41.2	-101.63	456	NA	2.64575131106459	790	5	42	2011	4	2.78843353517621
North America	US	cdpt.us	41.2	-101.63	456	NA	2.64575131106459	720	5	46	2008	1	2.05384642685225
North America	US	cdpt.us	41.2	-101.63	456	NA	2.64575131106459	720	5	46	2009	2	2.09907607476456
North America	US	cdpt.us	41.2	-101.63	456	NA	2.64575131106459	720	5	46	2010	3	1.46760810558363
North America	US	cdpt.us	41.2	-101.63	456	NA	2.64575131106459	720	5	46	2011	4	2.22401481137286
North America	US	cdpt.us	41.2	-101.63	456	NA	2.64575131106459	910	5	49	2008	1	2.36210531929377
North America	US	cdpt.us	41.2	-101.63	456	NA	2.64575131106459	910	5	49	2009	2	2.49571774321132
North America	US	cdpt.us	41.2	-101.63	456	NA	2.64575131106459	910	5	49	2010	3	2.44820373131783
North America	US	cdpt.us	41.2	-101.63	456	NA	2.64575131106459	910	5	49	2011	4	2.61739354574885
North America	US	cdpt.us	41.2	-101.63	456	NA	2.64575131106459	1750	6	53	2008	1	2.29314148345093
North America	US	cdpt.us	41.2	-101.63	456	NA	2.64575131106459	1750	6	53	2009	2	2.6315705888365
North America	US	cdpt.us	41.2	-101.63	456	NA	2.64575131106459	1750	6	53	2010	3	2.52824160601388
North America	US	cdpt.us	41.2	-101.63	456	NA	2.64575131106459	1750	6	53	2011	4	2.80617997398389
North America	US	cdpt.us	41.2	-101.63	456	NA	2.64575131106459	990	6	55	2008	1	1.72427586960079
North America	US	cdpt.us	41.2	-101.63	456	NA	2.64575131106459	990	6	55	2009	2	2.38805677473994
North America	US	cdpt.us	41.2	-101.63	456	NA	2.64575131106459	990	6	55	2010	3	1.87527835636393
North America	US	cdpt.us	41.2	-101.63	456	NA	2.64575131106459	990	6	55	2011	4	2.24919835739111
North America	US	cdpt.us	41.2	-101.63	456	NA	2.64575131106459	1480	6	58	2008	1	2.15167623084705
North America	US	cdpt.us	41.2	-101.63	456	NA	2.64575131106459	1480	6	58	2009	2	2.68124123737559
North America	US	cdpt.us	41.2	-101.63	456	NA	2.64575131106459	1480	6	58	2010	3	2.43340977215332
North America	US	cdpt.us	41.2	-101.63	456	NA	2.64575131106459	1480	6	58	2011	4	2.83090929954644
North America	US	cdpt.us	41.2	-101.63	456	NA	2.64575131106459	800	6	60	2008	1	2.18695633546541
North America	US	cdpt.us	41.2	-101.63	456	NA	2.64575131106459	800	6	60	2009	2	2.98508950692638
North America	US	cdpt.us	41.2	-101.63	456	NA	2.64575131106459	800	6	60	2010	3	2.15775888604686
North America	US	cdpt.us	41.2	-101.63	456	NA	2.64575131106459	800	6	60	2011	4	2.56229286445647
North America	CA	cowi.ca	48.8088	-123.6301	762	FALSE	1.73205080756888	4280	1	1	2008	1	2.61119206086843
North America	CA	cowi.ca	48.8088	-123.6301	762	FALSE	1.73205080756888	4280	1	1	2009	2	2.71816940539131
North America	CA	cowi.ca	48.8088	-123.6301	762	FALSE	1.73205080756888	4280	1	1	2010	3	2.93580945380993
North America	CA	cowi.ca	48.8088	-123.6301	762	FALSE	1.73205080756888	4280	1	1	2011	4	3.07415791969732
North America	CA	cowi.ca	48.8088	-123.6301	762	FALSE	1.73205080756888	3730	1	3	2008	1	2.59050746200858
North America	CA	cowi.ca	48.8088	-123.6301	762	FALSE	1.73205080756888	3730	1	3	2009	2	2.58871977960006
North America	CA	cowi.ca	48.8088	-123.6301	762	FALSE	1.73205080756888	3730	1	3	2010	3	3.01527590668188
North America	CA	cowi.ca	48.8088	-123.6301	762	FALSE	1.73205080756888	3730	1	3	2011	4	2.91307174030925
North America	CA	cowi.ca	48.8088	-123.6301	762	FALSE	1.73205080756888	4450	1	6	2008	1	2.42553422049826
North America	CA	cowi.ca	48.8088	-123.6301	762	FALSE	1.73205080756888	4450	1	6	2009	2	2.69526272287734
North America	CA	cowi.ca	48.8088	-123.6301	762	FALSE	1.73205080756888	4450	1	6	2010	3	2.96099370894234
North America	CA	cowi.ca	48.8088	-123.6301	762	FALSE	1.73205080756888	4450	1	6	2011	4	2.9282934122322
North America	CA	cowi.ca	48.8088	-123.6301	762	FALSE	1.73205080756888	3860	1	8	2008	1	2.29699407667021
North America	CA	cowi.ca	48.8088	-123.6301	762	FALSE	1.73205080756888	3860	1	8	2009	2	2.31962648415564
North America	CA	cowi.ca	48.8088	-123.6301	762	FALSE	1.73205080756888	3860	1	8	2010	3	2.67660216958202
North America	CA	cowi.ca	48.8088	-123.6301	762	FALSE	1.73205080756888	3860	1	8	2011	4	2.77063112777781
North America	CA	cowi.ca	48.8088	-123.6301	762	FALSE	1.73205080756888	3740	2	10	2008	1	2.37666818581053
North America	CA	cowi.ca	48.8088	-123.6301	762	FALSE	1.73205080756888	3740	2	10	2009	2	2.53907609879278
North America	CA	cowi.ca	48.8088	-123.6301	762	FALSE	1.73205080756888	3740	2	10	2010	3	2.92819094803876
North America	CA	cowi.ca	48.8088	-123.6301	762	FALSE	1.73205080756888	3740	2	10	2011	4	2.76387703149565
North America	CA	cowi.ca	48.8088	-123.6301	762	FALSE	1.73205080756888	3410	2	17	2008	1	2.35150642292904
North America	CA	cowi.ca	48.8088	-123.6301	762	FALSE	1.73205080756888	3410	2	17	2009	2	2.4754532601697
North America	CA	cowi.ca	48.8088	-123.6301	762	FALSE	1.73205080756888	3410	2	17	2010	3	2.72908375704361
North America	CA	cowi.ca	48.8088	-123.6301	762	FALSE	1.73205080756888	3410	2	17	2011	4	2.70543604658525
North America	CA	cowi.ca	48.8088	-123.6301	762	FALSE	1.73205080756888	4360	2	18	2008	1	2.29225607135648
North America	CA	cowi.ca	48.8088	-123.6301	762	FALSE	1.73205080756888	4360	2	18	2009	2	2.62577531444762
North America	CA	cowi.ca	48.8088	-123.6301	762	FALSE	1.73205080756888	4360	2	18	2010	3	2.95520653754194
North America	CA	cowi.ca	48.8088	-123.6301	762	FALSE	1.73205080756888	4360	2	18	2011	4	2.91970553454912
North America	CA	cowi.ca	48.8088	-123.6301	762	FALSE	1.73205080756888	3910	2	19	2008	1	2.45140261359749
North America	CA	cowi.ca	48.8088	-123.6301	762	FALSE	1.73205080756888	3910	2	19	2009	2	2.64904263408618
North America	CA	cowi.ca	48.8088	-123.6301	762	FALSE	1.73205080756888	3910	2	19	2010	3	2.95731989685534
North America	CA	cowi.ca	48.8088	-123.6301	762	FALSE	1.73205080756888	3910	2	19	2011	4	3.11437742978616
North America	CA	cowi.ca	48.8088	-123.6301	762	FALSE	1.73205080756888	3870	3	23	2008	1	2.75633176732106
North America	CA	cowi.ca	48.8088	-123.6301	762	FALSE	1.73205080756888	3870	3	23	2009	2	2.61547659145117
North America	CA	cowi.ca	48.8088	-123.6301	762	FALSE	1.73205080756888	3870	3	23	2010	3	2.96960226484854
North America	CA	cowi.ca	48.8088	-123.6301	762	FALSE	1.73205080756888	3870	3	23	2011	4	3.01355343054168
North America	CA	cowi.ca	48.8088	-123.6301	762	FALSE	1.73205080756888	3740	3	25	2008	1	2.63083451782805
North America	CA	cowi.ca	48.8088	-123.6301	762	FALSE	1.73205080756888	3740	3	25	2009	2	2.42781057267599
North America	CA	cowi.ca	48.8088	-123.6301	762	FALSE	1.73205080756888	3740	3	25	2010	3	2.96665788420176
North America	CA	cowi.ca	48.8088	-123.6301	762	FALSE	1.73205080756888	3740	3	25	2011	4	2.94250410616808
North America	CA	cowi.ca	48.8088	-123.6301	762	FALSE	1.73205080756888	3600	3	26	2008	1	2.58551712772712
North America	CA	cowi.ca	48.8088	-123.6301	762	FALSE	1.73205080756888	3600	3	26	2009	2	2.69870934944259
North America	CA	cowi.ca	48.8088	-123.6301	762	FALSE	1.73205080756888	3600	3	26	2010	3	3.004751155591
North America	CA	cowi.ca	48.8088	-123.6301	762	FALSE	1.73205080756888	3600	3	26	2011	4	3.13078391458896
North America	CA	cowi.ca	48.8088	-123.6301	762	FALSE	1.73205080756888	3520	3	28	2008	1	2.61172330800734
North America	CA	cowi.ca	48.8088	-123.6301	762	FALSE	1.73205080756888	3520	3	28	2009	2	2.31449922797315
North America	CA	cowi.ca	48.8088	-123.6301	762	FALSE	1.73205080756888	3520	3	28	2010	3	2.94571471405986
North America	CA	cowi.ca	48.8088	-123.6301	762	FALSE	1.73205080756888	3520	3	28	2011	4	2.8991088581934
North America	US	elliot.us	32.875	-117.052243	344	FALSE	2.82842712474619	1280	1	4	2009	1	2.57153414742667
North America	US	elliot.us	32.875	-117.052243	344	FALSE	2.82842712474619	1280	1	4	2010	2	2.86943708072196
North America	US	elliot.us	32.875	-117.052243	344	FALSE	2.82842712474619	1280	1	4	2011	3	2.38012075426844
North America	US	elliot.us	32.875	-117.052243	344	FALSE	2.82842712474619	1280	1	4	2012	4	2.26126286879249
North America	US	elliot.us	32.875	-117.052243	344	FALSE	2.82842712474619	1430	1	6	2009	1	2.35888620440587
North America	US	elliot.us	32.875	-117.052243	344	FALSE	2.82842712474619	1430	1	6	2010	2	2.67933703052079
North America	US	elliot.us	32.875	-117.052243	344	FALSE	2.82842712474619	1430	1	6	2011	3	2.34242268082221
North America	US	elliot.us	32.875	-117.052243	344	FALSE	2.82842712474619	1430	1	6	2012	4	2.34143452457814
North America	US	elliot.us	32.875	-117.052243	344	FALSE	2.82842712474619	950	1	7	2009	1	2.44474722222578
North America	US	elliot.us	32.875	-117.052243	344	FALSE	2.82842712474619	950	1	7	2010	2	2.78454597405452
North America	US	elliot.us	32.875	-117.052243	344	FALSE	2.82842712474619	950	1	7	2011	3	2.49975579466378
North America	US	elliot.us	32.875	-117.052243	344	FALSE	2.82842712474619	950	1	7	2012	4	2.16435285578444
North America	US	elliot.us	32.875	-117.052243	344	FALSE	2.82842712474619	1080	1	9	2009	1	2.62484909363752
North America	US	elliot.us	32.875	-117.052243	344	FALSE	2.82842712474619	1080	1	9	2010	2	2.7949061065168
North America	US	elliot.us	32.875	-117.052243	344	FALSE	2.82842712474619	1080	1	9	2011	3	2.70462231969109
North America	US	elliot.us	32.875	-117.052243	344	FALSE	2.82842712474619	1080	1	9	2012	4	2.42975228000241
North America	US	elliot.us	32.875	-117.052243	344	FALSE	2.82842712474619	1180	2	13	2009	1	2.45856231298199
North America	US	elliot.us	32.875	-117.052243	344	FALSE	2.82842712474619	1180	2	13	2010	2	2.62117628177504
North America	US	elliot.us	32.875	-117.052243	344	FALSE	2.82842712474619	1180	2	13	2011	3	2.52270499273475
North America	US	elliot.us	32.875	-117.052243	344	FALSE	2.82842712474619	1180	2	13	2012	4	2.54777470538782
North America	US	elliot.us	32.875	-117.052243	344	FALSE	2.82842712474619	1880	2	15	2009	1	2.82649592892371
North America	US	elliot.us	32.875	-117.052243	344	FALSE	2.82842712474619	1880	2	15	2010	2	2.95839663092307
North America	US	elliot.us	32.875	-117.052243	344	FALSE	2.82842712474619	1880	2	15	2011	3	2.9974519168495
North America	US	elliot.us	32.875	-117.052243	344	FALSE	2.82842712474619	1880	2	15	2012	4	2.08278537031645
North America	US	elliot.us	32.875	-117.052243	344	FALSE	2.82842712474619	1610	2	16	2009	1	2.21801004298436
North America	US	elliot.us	32.875	-117.052243	344	FALSE	2.82842712474619	1610	2	16	2010	2	2.25285303097989
North America	US	elliot.us	32.875	-117.052243	344	FALSE	2.82842712474619	1610	2	16	2011	3	2.39637372753651
North America	US	elliot.us	32.875	-117.052243	344	FALSE	2.82842712474619	1610	2	16	2012	4	2.39602489660859
North America	US	elliot.us	32.875	-117.052243	344	FALSE	2.82842712474619	1270	2	18	2009	1	2.5700757053216
North America	US	elliot.us	32.875	-117.052243	344	FALSE	2.82842712474619	1270	2	18	2010	2	2.81733394859946
North America	US	elliot.us	32.875	-117.052243	344	FALSE	2.82842712474619	1270	2	18	2011	3	2.37410650880401
North America	US	elliot.us	32.875	-117.052243	344	FALSE	2.82842712474619	1270	2	18	2012	4	2.16166741243774
North America	US	elliot.us	32.875	-117.052243	344	FALSE	2.82842712474619	1500	3	21	2009	1	2.54703589974001
North America	US	elliot.us	32.875	-117.052243	344	FALSE	2.82842712474619	1500	3	21	2010	2	2.55551764919277
North America	US	elliot.us	32.875	-117.052243	344	FALSE	2.82842712474619	1500	3	21	2011	3	2.67108023273885
North America	US	elliot.us	32.875	-117.052243	344	FALSE	2.82842712474619	1500	3	21	2012	4	2.47639682672533
North America	US	elliot.us	32.875	-117.052243	344	FALSE	2.82842712474619	2300	3	28	2009	1	2.57339383492252
North America	US	elliot.us	32.875	-117.052243	344	FALSE	2.82842712474619	2300	3	28	2010	2	2.86876195821205
North America	US	elliot.us	32.875	-117.052243	344	FALSE	2.82842712474619	2300	3	28	2011	3	2.31827208021163
North America	US	elliot.us	32.875	-117.052243	344	FALSE	2.82842712474619	2300	3	28	2012	4	2.27531135454181
North America	US	elliot.us	32.875	-117.052243	344	FALSE	2.82842712474619	1910	3	29	2009	1	2.7725050693948
North America	US	elliot.us	32.875	-117.052243	344	FALSE	2.82842712474619	1910	3	29	2010	2	2.77345730932171
North America	US	elliot.us	32.875	-117.052243	344	FALSE	2.82842712474619	1910	3	29	2011	3	2.66959578102431
North America	US	elliot.us	32.875	-117.052243	344	FALSE	2.82842712474619	1910	3	29	2012	4	2.38730082244829
North America	US	elliot.us	32.875	-117.052243	344	FALSE	2.82842712474619	2650	3	30	2009	1	2.76793467028047
North America	US	elliot.us	32.875	-117.052243	344	FALSE	2.82842712474619	2650	3	30	2010	2	2.566083784168
North America	US	elliot.us	32.875	-117.052243	344	FALSE	2.82842712474619	2650	3	30	2011	3	1.55690526905545
North America	US	elliot.us	32.875	-117.052243	344	FALSE	2.82842712474619	2650	3	30	2012	4	2.28780172993023
North America	US	glcr.us	41.339206	-96.13964	771	FALSE	2.64575131106459	NA	1	2	2016	1	3.03686832998106
North America	US	glcr.us	41.339206	-96.13964	771	FALSE	2.64575131106459	NA	1	2	2017	2	2.91737420358574
North America	US	glcr.us	41.339206	-96.13964	771	FALSE	2.64575131106459	NA	1	4	2016	1	2.26693691115917
North America	US	glcr.us	41.339206	-96.13964	771	FALSE	2.64575131106459	NA	1	4	2017	2	2.7965049515533
North America	US	glcr.us	41.339206	-96.13964	771	FALSE	2.64575131106459	NA	1	7	2016	1	2.73535933300171
North America	US	glcr.us	41.339206	-96.13964	771	FALSE	2.64575131106459	NA	1	7	2017	2	2.67214405701899
North America	US	glcr.us	41.339206	-96.13964	771	FALSE	2.64575131106459	NA	1	10	2016	1	2.72160454428014
North America	US	glcr.us	41.339206	-96.13964	771	FALSE	2.64575131106459	NA	1	10	2017	2	2.8190830757437
North America	US	glcr.us	41.339206	-96.13964	771	FALSE	2.64575131106459	NA	2	13	2016	1	2.8160091722137
North America	US	glcr.us	41.339206	-96.13964	771	FALSE	2.64575131106459	NA	2	13	2017	2	3.11996483397998
North America	US	glcr.us	41.339206	-96.13964	771	FALSE	2.64575131106459	NA	2	15	2016	1	2.77349389227097
North America	US	glcr.us	41.339206	-96.13964	771	FALSE	2.64575131106459	NA	2	15	2017	2	2.94346978316986
North America	US	glcr.us	41.339206	-96.13964	771	FALSE	2.64575131106459	NA	2	16	2016	1	2.65513843481138
North America	US	glcr.us	41.339206	-96.13964	771	FALSE	2.64575131106459	NA	2	16	2017	2	2.71804473351392
North America	US	glcr.us	41.339206	-96.13964	771	FALSE	2.64575131106459	NA	2	17	2016	1	2.95609636235861
North America	US	glcr.us	41.339206	-96.13964	771	FALSE	2.64575131106459	NA	2	17	2017	2	2.5092025223311
North America	US	glcr.us	41.339206	-96.13964	771	FALSE	2.64575131106459	NA	3	23	2016	1	2.63326641115542
North America	US	glcr.us	41.339206	-96.13964	771	FALSE	2.64575131106459	NA	3	23	2017	2	2.53256329833448
North America	US	glcr.us	41.339206	-96.13964	771	FALSE	2.64575131106459	NA	3	25	2016	1	2.95213833023746
North America	US	glcr.us	41.339206	-96.13964	771	FALSE	2.64575131106459	NA	3	25	2017	2	3.13516446665695
North America	US	glcr.us	41.339206	-96.13964	771	FALSE	2.64575131106459	NA	3	27	2016	1	2.83821922190763
North America	US	glcr.us	41.339206	-96.13964	771	FALSE	2.64575131106459	NA	3	27	2017	2	2.82917507391709
North America	US	glcr.us	41.339206	-96.13964	771	FALSE	2.64575131106459	NA	3	29	2016	1	2.43972732764379
North America	US	glcr.us	41.339206	-96.13964	771	FALSE	2.64575131106459	NA	3	29	2017	2	2.84248442441157
North America	US	hall.us	36.871944	-86.70167	1289	FALSE	2.23606797749979	1360	1	2	2008	1	3.0511911246857
North America	US	hall.us	36.871944	-86.70167	1289	FALSE	2.23606797749979	1360	1	2	2009	2	2.9698350930758
North America	US	hall.us	36.871944	-86.70167	1289	FALSE	2.23606797749979	1360	1	2	2010	3	2.92001891602891
North America	US	hall.us	36.871944	-86.70167	1289	FALSE	2.23606797749979	1360	1	2	2011	4	3.29417954129249
North America	US	hall.us	36.871944	-86.70167	1289	FALSE	2.23606797749979	1610	1	3	2008	1	3.00928088425536
North America	US	hall.us	36.871944	-86.70167	1289	FALSE	2.23606797749979	1610	1	3	2009	2	2.94497590841205
North America	US	hall.us	36.871944	-86.70167	1289	FALSE	2.23606797749979	1610	1	3	2010	3	2.62086447526512
North America	US	hall.us	36.871944	-86.70167	1289	FALSE	2.23606797749979	1610	1	3	2011	4	2.79553244271015
North America	US	hall.us	36.871944	-86.70167	1289	FALSE	2.23606797749979	1400	1	8	2008	1	3.22217000868177
North America	US	hall.us	36.871944	-86.70167	1289	FALSE	2.23606797749979	1400	1	8	2009	2	3.5493098589195
North America	US	hall.us	36.871944	-86.70167	1289	FALSE	2.23606797749979	1400	1	8	2010	3	2.93293014283079
North America	US	hall.us	36.871944	-86.70167	1289	FALSE	2.23606797749979	1400	1	8	2011	4	3.08589681113159
North America	US	hall.us	36.871944	-86.70167	1289	FALSE	2.23606797749979	1190	1	9	2008	1	2.6292056571023
North America	US	hall.us	36.871944	-86.70167	1289	FALSE	2.23606797749979	1190	1	9	2009	2	2.67586995531896
North America	US	hall.us	36.871944	-86.70167	1289	FALSE	2.23606797749979	1190	1	9	2010	3	0.982271233039568
North America	US	hall.us	36.871944	-86.70167	1289	FALSE	2.23606797749979	1190	1	9	2011	4	1.18752072083646
North America	US	hall.us	36.871944	-86.70167	1289	FALSE	2.23606797749979	1270	2	13	2008	1	3.1843790806586
North America	US	hall.us	36.871944	-86.70167	1289	FALSE	2.23606797749979	1270	2	13	2009	2	2.75480685535442
North America	US	hall.us	36.871944	-86.70167	1289	FALSE	2.23606797749979	1270	2	13	2010	3	2.62024018984583
North America	US	hall.us	36.871944	-86.70167	1289	FALSE	2.23606797749979	1270	2	13	2011	4	2.54998361115969
North America	US	hall.us	36.871944	-86.70167	1289	FALSE	2.23606797749979	1200	2	16	2008	1	2.99073832850754
North America	US	hall.us	36.871944	-86.70167	1289	FALSE	2.23606797749979	1200	2	16	2009	2	3.11347539853674
North America	US	hall.us	36.871944	-86.70167	1289	FALSE	2.23606797749979	1200	2	16	2010	3	3.19021960771105
North America	US	hall.us	36.871944	-86.70167	1289	FALSE	2.23606797749979	1200	2	16	2011	4	2.68663626926229
North America	US	hall.us	36.871944	-86.70167	1289	FALSE	2.23606797749979	1190	2	17	2008	1	2.99519629159718
North America	US	hall.us	36.871944	-86.70167	1289	FALSE	2.23606797749979	1190	2	17	2009	2	2.42894429003557
North America	US	hall.us	36.871944	-86.70167	1289	FALSE	2.23606797749979	1190	2	17	2010	3	3.0836817472743
North America	US	hall.us	36.871944	-86.70167	1289	FALSE	2.23606797749979	1190	2	17	2011	4	2.99738638439731
North America	US	hall.us	36.871944	-86.70167	1289	FALSE	2.23606797749979	1180	2	20	2008	1	2.84886621149478
North America	US	hall.us	36.871944	-86.70167	1289	FALSE	2.23606797749979	1180	2	20	2009	2	2.90864583890711
North America	US	hall.us	36.871944	-86.70167	1289	FALSE	2.23606797749979	1180	2	20	2010	3	2.22608411597582
North America	US	hall.us	36.871944	-86.70167	1289	FALSE	2.23606797749979	1180	2	20	2011	4	2.81050134776653
North America	US	hall.us	36.871944	-86.70167	1289	FALSE	2.23606797749979	1210	3	22	2008	1	2.96679854638336
North America	US	hall.us	36.871944	-86.70167	1289	FALSE	2.23606797749979	1210	3	22	2009	2	2.00774777800074
North America	US	hall.us	36.871944	-86.70167	1289	FALSE	2.23606797749979	1210	3	22	2010	3	2.83403901815947
North America	US	hall.us	36.871944	-86.70167	1289	FALSE	2.23606797749979	1210	3	22	2011	4	2.74725639744214
North America	US	hall.us	36.871944	-86.70167	1289	FALSE	2.23606797749979	1540	3	23	2008	1	2.7300551523755
North America	US	hall.us	36.871944	-86.70167	1289	FALSE	2.23606797749979	1540	3	23	2009	2	2.30362797638389
North America	US	hall.us	36.871944	-86.70167	1289	FALSE	2.23606797749979	1540	3	23	2010	3	-0.698970004336019
North America	US	hall.us	36.871944	-86.70167	1289	FALSE	2.23606797749979	1540	3	23	2011	4	2.71382642438052
North America	US	hall.us	36.871944	-86.70167	1289	FALSE	2.23606797749979	1300	3	26	2008	1	2.76782349800752
North America	US	hall.us	36.871944	-86.70167	1289	FALSE	2.23606797749979	1300	3	26	2009	2	2.69992440274248
North America	US	hall.us	36.871944	-86.70167	1289	FALSE	2.23606797749979	1300	3	26	2010	3	2.71474876072506
North America	US	hall.us	36.871944	-86.70167	1289	FALSE	2.23606797749979	1300	3	26	2011	4	2.29556709996248
North America	US	hall.us	36.871944	-86.70167	1289	FALSE	2.23606797749979	1640	3	28	2008	1	3.03802374004516
North America	US	hall.us	36.871944	-86.70167	1289	FALSE	2.23606797749979	1640	3	28	2009	2	3.47733834769189
North America	US	hall.us	36.871944	-86.70167	1289	FALSE	2.23606797749979	1640	3	28	2010	3	3.10639490313043
North America	US	hall.us	36.871944	-86.70167	1289	FALSE	2.23606797749979	1640	3	28	2011	4	2.98918275125555
North America	US	hart.us	42.723745	-119.49767	259	FALSE	3.3166247903554	910	1	4	2008	1	0.905795880367869
North America	US	hart.us	42.723745	-119.49767	259	FALSE	3.3166247903554	910	1	4	2009	2	1.34143452457814
North America	US	hart.us	42.723745	-119.49767	259	FALSE	3.3166247903554	910	1	4	2010	3	2.15167623084705
North America	US	hart.us	42.723745	-119.49767	259	FALSE	3.3166247903554	910	1	4	2011	4	2.40303468374459
North America	US	hart.us	42.723745	-119.49767	259	FALSE	3.3166247903554	920	1	7	2008	1	0.857332496431269
North America	US	hart.us	42.723745	-119.49767	259	FALSE	3.3166247903554	920	1	7	2009	2	2.10687054447865
North America	US	hart.us	42.723745	-119.49767	259	FALSE	3.3166247903554	920	1	7	2010	3	2.37291200297011
North America	US	hart.us	42.723745	-119.49767	259	FALSE	3.3166247903554	920	1	7	2011	4	2.25491044215453
North America	US	hart.us	42.723745	-119.49767	259	FALSE	3.3166247903554	1130	1	8	2008	1	1.44090908206522
North America	US	hart.us	42.723745	-119.49767	259	FALSE	3.3166247903554	1130	1	8	2009	2	1.07554696139253
North America	US	hart.us	42.723745	-119.49767	259	FALSE	3.3166247903554	1130	1	8	2010	3	2.06145247908719
North America	US	hart.us	42.723745	-119.49767	259	FALSE	3.3166247903554	1130	1	8	2011	4	1.43695733066945
North America	US	hart.us	42.723745	-119.49767	259	FALSE	3.3166247903554	1250	1	10	2008	1	0.963787827345555
North America	US	hart.us	42.723745	-119.49767	259	FALSE	3.3166247903554	1250	1	10	2009	2	1.32325210017169
North America	US	hart.us	42.723745	-119.49767	259	FALSE	3.3166247903554	1250	1	10	2010	3	1.45024910831936
North America	US	hart.us	42.723745	-119.49767	259	FALSE	3.3166247903554	1250	1	10	2011	4	1.17026171539496
North America	US	hart.us	42.723745	-119.49767	259	FALSE	3.3166247903554	940	2	12	2008	1	1.56050441519506
North America	US	hart.us	42.723745	-119.49767	259	FALSE	3.3166247903554	940	2	12	2009	2	1.54282542695918
North America	US	hart.us	42.723745	-119.49767	259	FALSE	3.3166247903554	940	2	12	2010	3	2.68394713075151
North America	US	hart.us	42.723745	-119.49767	259	FALSE	3.3166247903554	940	2	12	2011	4	1.91487181754005
North America	US	hart.us	42.723745	-119.49767	259	FALSE	3.3166247903554	960	2	16	2008	1	0.724275869600789
North America	US	hart.us	42.723745	-119.49767	259	FALSE	3.3166247903554	960	2	16	2009	2	1.69196510276736
North America	US	hart.us	42.723745	-119.49767	259	FALSE	3.3166247903554	960	2	16	2010	3	2.37657695705651
North America	US	hart.us	42.723745	-119.49767	259	FALSE	3.3166247903554	960	2	16	2011	4	1.98811284026835
North America	US	hart.us	42.723745	-119.49767	259	FALSE	3.3166247903554	1130	2	17	2008	1	1.34340859380386
North America	US	hart.us	42.723745	-119.49767	259	FALSE	3.3166247903554	1130	2	17	2009	2	2.01241537476243
North America	US	hart.us	42.723745	-119.49767	259	FALSE	3.3166247903554	1130	2	17	2010	3	2.48015072527328
North America	US	hart.us	42.723745	-119.49767	259	FALSE	3.3166247903554	1130	2	17	2011	4	1.77524625974024
North America	US	hart.us	42.723745	-119.49767	259	FALSE	3.3166247903554	1220	2	20	2008	1	1.63498080005123
North America	US	hart.us	42.723745	-119.49767	259	FALSE	3.3166247903554	1220	2	20	2009	2	1.89790187426823
North America	US	hart.us	42.723745	-119.49767	259	FALSE	3.3166247903554	1220	2	20	2010	3	2.52840243795362
North America	US	hart.us	42.723745	-119.49767	259	FALSE	3.3166247903554	1220	2	20	2011	4	2.20098721916317
North America	US	hart.us	42.723745	-119.49767	259	FALSE	3.3166247903554	900	3	21	2008	1	2.11710550276125
North America	US	hart.us	42.723745	-119.49767	259	FALSE	3.3166247903554	900	3	21	2009	2	1.56348108539441
North America	US	hart.us	42.723745	-119.49767	259	FALSE	3.3166247903554	900	3	21	2010	3	2.53007156883738
North America	US	hart.us	42.723745	-119.49767	259	FALSE	3.3166247903554	900	3	21	2011	4	2.58160836603206
North America	US	hart.us	42.723745	-119.49767	259	FALSE	3.3166247903554	1020	3	24	2008	1	1.65030752313194
North America	US	hart.us	42.723745	-119.49767	259	FALSE	3.3166247903554	1020	3	24	2009	2	1.4456042032736
North America	US	hart.us	42.723745	-119.49767	259	FALSE	3.3166247903554	1020	3	24	2010	3	2.3533390953113
North America	US	hart.us	42.723745	-119.49767	259	FALSE	3.3166247903554	1020	3	24	2011	4	1.71642073384655
North America	US	hart.us	42.723745	-119.49767	259	FALSE	3.3166247903554	1170	3	26	2008	1	1.58827170684233
North America	US	hart.us	42.723745	-119.49767	259	FALSE	3.3166247903554	1170	3	26	2009	2	1.76863810124761
North America	US	hart.us	42.723745	-119.49767	259	FALSE	3.3166247903554	1170	3	26	2010	3	2.1264561134318
North America	US	hart.us	42.723745	-119.49767	259	FALSE	3.3166247903554	1170	3	26	2011	4	1.96964884048073
North America	US	hart.us	42.723745	-119.49767	259	FALSE	3.3166247903554	780	3	30	2008	1	0.477121254719662
North America	US	hart.us	42.723745	-119.49767	259	FALSE	3.3166247903554	780	3	30	2009	2	1.10890312766731
North America	US	hart.us	42.723745	-119.49767	259	FALSE	3.3166247903554	780	3	30	2010	3	1.99299509843134
North America	US	hart.us	42.723745	-119.49767	259	FALSE	3.3166247903554	780	3	30	2011	4	1.72509452108147
North America	US	hnvr.us	43.41927	-72.13806	1044	FALSE	2.82842712474619	4680	1	4	2008	1	2.91881639036038
North America	US	hnvr.us	43.41927	-72.13806	1044	FALSE	2.82842712474619	4680	1	4	2009	2	2.67061688640033
North America	US	hnvr.us	43.41927	-72.13806	1044	FALSE	2.82842712474619	4680	1	4	2010	3	2.68846431710873
North America	US	hnvr.us	43.41927	-72.13806	1044	FALSE	2.82842712474619	5280	1	5	2008	1	2.2236257166938
North America	US	hnvr.us	43.41927	-72.13806	1044	FALSE	2.82842712474619	5280	1	5	2009	2	2.23159700556491
North America	US	hnvr.us	43.41927	-72.13806	1044	FALSE	2.82842712474619	5280	1	5	2010	3	2.30760299382606
North America	US	hnvr.us	43.41927	-72.13806	1044	FALSE	2.82842712474619	3630	1	8	2008	1	2.77301807339865
North America	US	hnvr.us	43.41927	-72.13806	1044	FALSE	2.82842712474619	3630	1	8	2009	2	2.62556965824305
North America	US	hnvr.us	43.41927	-72.13806	1044	FALSE	2.82842712474619	3630	1	8	2010	3	2.68681495450732
North America	US	hnvr.us	43.41927	-72.13806	1044	FALSE	2.82842712474619	4780	1	9	2008	1	2.76166477767841
North America	US	hnvr.us	43.41927	-72.13806	1044	FALSE	2.82842712474619	4780	1	9	2009	2	2.1536624535755
North America	US	hnvr.us	43.41927	-72.13806	1044	FALSE	2.82842712474619	4780	1	9	2010	3	2.66337107549875
North America	US	hnvr.us	43.41927	-72.13806	1044	FALSE	2.82842712474619	2990	2	12	2008	1	2.70744242363874
North America	US	hnvr.us	43.41927	-72.13806	1044	FALSE	2.82842712474619	2990	2	12	2009	2	2.40713586219156
North America	US	hnvr.us	43.41927	-72.13806	1044	FALSE	2.82842712474619	2990	2	12	2010	3	2.62813338754108
North America	US	hnvr.us	43.41927	-72.13806	1044	FALSE	2.82842712474619	3490	2	17	2008	1	2.77066794955763
North America	US	hnvr.us	43.41927	-72.13806	1044	FALSE	2.82842712474619	3490	2	17	2009	2	2.64987009370241
North America	US	hnvr.us	43.41927	-72.13806	1044	FALSE	2.82842712474619	3490	2	17	2010	3	2.80297885533526
North America	US	hnvr.us	43.41927	-72.13806	1044	FALSE	2.82842712474619	3200	2	18	2008	1	2.56139956044203
North America	US	hnvr.us	43.41927	-72.13806	1044	FALSE	2.82842712474619	3200	2	18	2009	2	2.58888768777222
North America	US	hnvr.us	43.41927	-72.13806	1044	FALSE	2.82842712474619	3200	2	18	2010	3	2.52172633728741
North America	US	hnvr.us	43.41927	-72.13806	1044	FALSE	2.82842712474619	3500	2	20	2008	1	2.54095480892613
North America	US	hnvr.us	43.41927	-72.13806	1044	FALSE	2.82842712474619	3500	2	20	2009	2	2.59134291173446
North America	US	hnvr.us	43.41927	-72.13806	1044	FALSE	2.82842712474619	3500	2	20	2010	3	2.47231754631684
North America	US	hnvr.us	43.41927	-72.13806	1044	FALSE	2.82842712474619	3630	3	21	2008	1	2.26233241382263
North America	US	hnvr.us	43.41927	-72.13806	1044	FALSE	2.82842712474619	3630	3	21	2009	2	2.28182846656052
North America	US	hnvr.us	43.41927	-72.13806	1044	FALSE	2.82842712474619	3630	3	21	2010	3	2.43184604569873
North America	US	hnvr.us	43.41927	-72.13806	1044	FALSE	2.82842712474619	3360	3	23	2008	1	2.55473137667597
North America	US	hnvr.us	43.41927	-72.13806	1044	FALSE	2.82842712474619	3360	3	23	2009	2	2.61500261452459
North America	US	hnvr.us	43.41927	-72.13806	1044	FALSE	2.82842712474619	3360	3	23	2010	3	2.41912930774198
North America	US	hnvr.us	43.41927	-72.13806	1044	FALSE	2.82842712474619	3560	3	25	2008	1	2.23829706787539
North America	US	hnvr.us	43.41927	-72.13806	1044	FALSE	2.82842712474619	3560	3	25	2009	2	2.55004480956491
North America	US	hnvr.us	43.41927	-72.13806	1044	FALSE	2.82842712474619	3560	3	25	2010	3	2.45239984591144
North America	US	hnvr.us	43.41927	-72.13806	1044	FALSE	2.82842712474619	2950	3	30	2008	1	2.40773072802634
North America	US	hnvr.us	43.41927	-72.13806	1044	FALSE	2.82842712474619	2950	3	30	2009	2	2.42781057267599
North America	US	hnvr.us	43.41927	-72.13806	1044	FALSE	2.82842712474619	2950	3	30	2010	3	2.71696274210245
North America	US	hopl.us	39.01275343	-123.0603134	1065	FALSE	2.44948974278318	NA	1	2	2008	1	1.8767949762007
North America	US	hopl.us	39.01275343	-123.0603134	1065	FALSE	2.44948974278318	NA	1	2	2009	2	2.88871291860609
North America	US	hopl.us	39.01275343	-123.0603134	1065	FALSE	2.44948974278318	NA	1	2	2010	3	2.38506977633193
North America	US	hopl.us	39.01275343	-123.0603134	1065	FALSE	2.44948974278318	NA	1	2	2011	4	2.68019949175602
North America	US	hopl.us	39.01275343	-123.0603134	1065	FALSE	2.44948974278318	NA	1	7	2008	1	2.01765927428376
North America	US	hopl.us	39.01275343	-123.0603134	1065	FALSE	2.44948974278318	NA	1	7	2009	2	2.75473045374514
North America	US	hopl.us	39.01275343	-123.0603134	1065	FALSE	2.44948974278318	NA	1	7	2010	3	2.29181268746712
North America	US	hopl.us	39.01275343	-123.0603134	1065	FALSE	2.44948974278318	NA	1	7	2011	4	2.48749189155849
North America	US	hopl.us	39.01275343	-123.0603134	1065	FALSE	2.44948974278318	NA	1	8	2008	1	1.8488047010518
North America	US	hopl.us	39.01275343	-123.0603134	1065	FALSE	2.44948974278318	NA	1	8	2009	2	2.4205333226935
North America	US	hopl.us	39.01275343	-123.0603134	1065	FALSE	2.44948974278318	NA	1	8	2010	3	2.12807601266872
North America	US	hopl.us	39.01275343	-123.0603134	1065	FALSE	2.44948974278318	NA	1	8	2011	4	2.40114195519373
North America	US	hopl.us	39.01275343	-123.0603134	1065	FALSE	2.44948974278318	NA	1	10	2008	1	2.07645838771215
North America	US	hopl.us	39.01275343	-123.0603134	1065	FALSE	2.44948974278318	NA	1	10	2009	2	2.54363352015542
North America	US	hopl.us	39.01275343	-123.0603134	1065	FALSE	2.44948974278318	NA	1	10	2010	3	2.27346427262135
North America	US	hopl.us	39.01275343	-123.0603134	1065	FALSE	2.44948974278318	NA	1	10	2011	4	2.43949059038968
North America	US	hopl.us	39.01275343	-123.0603134	1065	FALSE	2.44948974278318	NA	2	13	2008	1	2.26927937809104
North America	US	hopl.us	39.01275343	-123.0603134	1065	FALSE	2.44948974278318	NA	2	13	2009	2	2.73515957710735
North America	US	hopl.us	39.01275343	-123.0603134	1065	FALSE	2.44948974278318	NA	2	13	2010	3	2.21932250841934
North America	US	hopl.us	39.01275343	-123.0603134	1065	FALSE	2.44948974278318	NA	2	13	2011	4	2.27955288115039
North America	US	hopl.us	39.01275343	-123.0603134	1065	FALSE	2.44948974278318	NA	2	16	2008	1	2.39759244273096
North America	US	hopl.us	39.01275343	-123.0603134	1065	FALSE	2.44948974278318	NA	2	16	2009	2	2.71487436967124
North America	US	hopl.us	39.01275343	-123.0603134	1065	FALSE	2.44948974278318	NA	2	16	2010	3	2.55936790946333
North America	US	hopl.us	39.01275343	-123.0603134	1065	FALSE	2.44948974278318	NA	2	16	2011	4	2.68399208644555
North America	US	hopl.us	39.01275343	-123.0603134	1065	FALSE	2.44948974278318	NA	2	19	2008	1	2.06892761168207
North America	US	hopl.us	39.01275343	-123.0603134	1065	FALSE	2.44948974278318	NA	2	19	2009	2	2.44622640955008
North America	US	hopl.us	39.01275343	-123.0603134	1065	FALSE	2.44948974278318	NA	2	19	2010	3	2.40577310137336
North America	US	hopl.us	39.01275343	-123.0603134	1065	FALSE	2.44948974278318	NA	2	19	2011	4	2.3142886609475
North America	US	hopl.us	39.01275343	-123.0603134	1065	FALSE	2.44948974278318	NA	2	20	2008	1	2.26892881074232
North America	US	hopl.us	39.01275343	-123.0603134	1065	FALSE	2.44948974278318	NA	2	20	2009	2	2.97735772039455
North America	US	hopl.us	39.01275343	-123.0603134	1065	FALSE	2.44948974278318	NA	2	20	2010	3	2.57310378316399
North America	US	hopl.us	39.01275343	-123.0603134	1065	FALSE	2.44948974278318	NA	2	20	2011	4	2.27427333775842
North America	US	hopl.us	39.01275343	-123.0603134	1065	FALSE	2.44948974278318	NA	3	21	2008	1	2.26997966498328
North America	US	hopl.us	39.01275343	-123.0603134	1065	FALSE	2.44948974278318	NA	3	21	2009	2	2.65667305545924
North America	US	hopl.us	39.01275343	-123.0603134	1065	FALSE	2.44948974278318	NA	3	21	2010	3	2.36059341356525
North America	US	hopl.us	39.01275343	-123.0603134	1065	FALSE	2.44948974278318	NA	3	21	2011	4	2.2618573856299
North America	US	hopl.us	39.01275343	-123.0603134	1065	FALSE	2.44948974278318	NA	3	23	2008	1	1.92916338320506
North America	US	hopl.us	39.01275343	-123.0603134	1065	FALSE	2.44948974278318	NA	3	23	2009	2	2.89206675127182
North America	US	hopl.us	39.01275343	-123.0603134	1065	FALSE	2.44948974278318	NA	3	23	2010	3	2.5768594297075
North America	US	hopl.us	39.01275343	-123.0603134	1065	FALSE	2.44948974278318	NA	3	23	2011	4	2.40001963506516
North America	US	hopl.us	39.01275343	-123.0603134	1065	FALSE	2.44948974278318	NA	3	25	2008	1	2.16539274160734
North America	US	hopl.us	39.01275343	-123.0603134	1065	FALSE	2.44948974278318	NA	3	25	2009	2	2.77360362263292
North America	US	hopl.us	39.01275343	-123.0603134	1065	FALSE	2.44948974278318	NA	3	25	2010	3	2.47632431742023
North America	US	hopl.us	39.01275343	-123.0603134	1065	FALSE	2.44948974278318	NA	3	25	2011	4	2.62659696678097
North America	US	hopl.us	39.01275343	-123.0603134	1065	FALSE	2.44948974278318	NA	3	27	2008	1	2.19005140374066
North America	US	hopl.us	39.01275343	-123.0603134	1065	FALSE	2.44948974278318	NA	3	27	2009	2	2.50616665827698
North America	US	hopl.us	39.01275343	-123.0603134	1065	FALSE	2.44948974278318	NA	3	27	2010	3	2.14207646107328
North America	US	hopl.us	39.01275343	-123.0603134	1065	FALSE	2.44948974278318	NA	3	27	2011	4	2.23729233756746
North America	US	kbs.us	42.408986	-85.3909	903	NA	NA	800	1	2	2014	1	2.64139973864299
North America	US	kbs.us	42.408986	-85.3909	903	NA	NA	800	1	2	2015	2	2.62091645856543
North America	US	kbs.us	42.408986	-85.3909	903	NA	NA	800	1	2	2016	3	2.25261034056737
North America	US	kbs.us	42.408986	-85.3909	903	NA	NA	800	1	2	2017	4	2.56679091238159
North America	US	kbs.us	42.408986	-85.3909	903	NA	NA	1020	1	3	2014	1	2.73812624658838
North America	US	kbs.us	42.408986	-85.3909	903	NA	NA	1020	1	3	2015	2	2.87943996599522
North America	US	kbs.us	42.408986	-85.3909	903	NA	NA	1020	1	3	2016	3	2.03462845662532
North America	US	kbs.us	42.408986	-85.3909	903	NA	NA	1020	1	3	2017	4	2.84701709793535
North America	US	kbs.us	42.408986	-85.3909	903	NA	NA	1010	1	7	2014	1	2.89591954531002
North America	US	kbs.us	42.408986	-85.3909	903	NA	NA	1010	1	7	2015	2	2.64379800067924
North America	US	kbs.us	42.408986	-85.3909	903	NA	NA	1010	1	7	2016	3	2.36841706073856
North America	US	kbs.us	42.408986	-85.3909	903	NA	NA	1010	1	7	2017	4	2.91505669675793
North America	US	kbs.us	42.408986	-85.3909	903	NA	NA	940	1	9	2014	1	2.68024483704261
North America	US	kbs.us	42.408986	-85.3909	903	NA	NA	940	1	9	2015	2	2.88643431962894
North America	US	kbs.us	42.408986	-85.3909	903	NA	NA	940	1	9	2016	3	2.30509329606165
North America	US	kbs.us	42.408986	-85.3909	903	NA	NA	940	1	9	2017	4	2.79095333657333
North America	US	kbs.us	42.408986	-85.3909	903	NA	NA	1110	2	11	2014	1	2.83648235745815
North America	US	kbs.us	42.408986	-85.3909	903	NA	NA	1110	2	11	2015	2	2.79413935576777
North America	US	kbs.us	42.408986	-85.3909	903	NA	NA	1110	2	11	2016	3	2.32428245529769
North America	US	kbs.us	42.408986	-85.3909	903	NA	NA	1110	2	11	2017	4	2.86350130064145
North America	US	kbs.us	42.408986	-85.3909	903	NA	NA	940	2	12	2014	1	2.80069989857227
North America	US	kbs.us	42.408986	-85.3909	903	NA	NA	940	2	12	2015	2	2.68766270688584
North America	US	kbs.us	42.408986	-85.3909	903	NA	NA	940	2	12	2016	3	1.96600085762878
North America	US	kbs.us	42.408986	-85.3909	903	NA	NA	940	2	12	2017	4	2.74425385573115
North America	US	kbs.us	42.408986	-85.3909	903	NA	NA	1190	2	13	2014	1	2.75936562165593
North America	US	kbs.us	42.408986	-85.3909	903	NA	NA	1190	2	13	2015	2	2.75457765604473
North America	US	kbs.us	42.408986	-85.3909	903	NA	NA	1190	2	13	2016	3	2.11018552741116
North America	US	kbs.us	42.408986	-85.3909	903	NA	NA	1190	2	13	2017	4	2.67444776750189
North America	US	kbs.us	42.408986	-85.3909	903	NA	NA	1030	2	20	2014	1	2.79056662514608
North America	US	kbs.us	42.408986	-85.3909	903	NA	NA	1030	2	20	2015	2	2.70688839498162
North America	US	kbs.us	42.408986	-85.3909	903	NA	NA	1030	2	20	2016	3	2.22133597953383
North America	US	kbs.us	42.408986	-85.3909	903	NA	NA	1030	2	20	2017	4	2.82213537523894
North America	US	kbs.us	42.408986	-85.3909	903	NA	NA	1220	3	23	2014	1	2.71070956572434
North America	US	kbs.us	42.408986	-85.3909	903	NA	NA	1220	3	23	2015	2	2.81231160913112
North America	US	kbs.us	42.408986	-85.3909	903	NA	NA	1220	3	23	2016	3	2.07459704459004
North America	US	kbs.us	42.408986	-85.3909	903	NA	NA	1220	3	23	2017	4	2.71591981743358
North America	US	kbs.us	42.408986	-85.3909	903	NA	NA	1080	3	24	2014	1	2.83581735429347
North America	US	kbs.us	42.408986	-85.3909	903	NA	NA	1080	3	24	2015	2	2.89170467623918
North America	US	kbs.us	42.408986	-85.3909	903	NA	NA	1080	3	24	2016	3	2.12378632861537
North America	US	kbs.us	42.408986	-85.3909	903	NA	NA	1080	3	24	2017	4	2.63843933517955
North America	US	kbs.us	42.408986	-85.3909	903	NA	NA	800	3	28	2014	1	2.77246840305328
North America	US	kbs.us	42.408986	-85.3909	903	NA	NA	800	3	28	2015	2	3.0315700321411
North America	US	kbs.us	42.408986	-85.3909	903	NA	NA	800	3	28	2016	3	2.18639121569549
North America	US	kbs.us	42.408986	-85.3909	903	NA	NA	800	3	28	2017	4	2.56205482965638
North America	US	kbs.us	42.408986	-85.3909	903	NA	NA	930	3	30	2014	1	2.69341914135005
North America	US	kbs.us	42.408986	-85.3909	903	NA	NA	930	3	30	2015	2	2.91065108063516
North America	US	kbs.us	42.408986	-85.3909	903	NA	NA	930	3	30	2016	3	2.22708933822907
North America	US	kbs.us	42.408986	-85.3909	903	NA	NA	930	3	30	2017	4	2.59571661994342
North America	US	kbs.us	42.408986	-85.3909	903	NA	NA	1290	4	34	2014	1	2.58759872972125
North America	US	kbs.us	42.408986	-85.3909	903	NA	NA	1290	4	34	2015	2	3.04670972225607
North America	US	kbs.us	42.408986	-85.3909	903	NA	NA	1290	4	34	2016	3	2.01919940105529
North America	US	kbs.us	42.408986	-85.3909	903	NA	NA	1290	4	34	2017	4	2.73531939236786
North America	US	kbs.us	42.408986	-85.3909	903	NA	NA	1070	4	35	2014	1	2.72366086669145
North America	US	kbs.us	42.408986	-85.3909	903	NA	NA	1070	4	35	2015	2	2.60503554909126
North America	US	kbs.us	42.408986	-85.3909	903	NA	NA	1070	4	35	2016	3	2.08841961701609
North America	US	kbs.us	42.408986	-85.3909	903	NA	NA	1070	4	35	2017	4	2.60718685742541
North America	US	kbs.us	42.408986	-85.3909	903	NA	NA	1560	4	38	2014	1	2.97416614612164
North America	US	kbs.us	42.408986	-85.3909	903	NA	NA	1560	4	38	2015	2	2.9677819080758
North America	US	kbs.us	42.408986	-85.3909	903	NA	NA	1560	4	38	2016	3	2.36741183517092
North America	US	kbs.us	42.408986	-85.3909	903	NA	NA	1560	4	38	2017	4	2.6888201139392
North America	US	kbs.us	42.408986	-85.3909	903	NA	NA	1010	4	40	2014	1	2.83815618475215
North America	US	kbs.us	42.408986	-85.3909	903	NA	NA	1010	4	40	2015	2	2.88815140151676
North America	US	kbs.us	42.408986	-85.3909	903	NA	NA	1010	4	40	2016	3	2.16061857239947
North America	US	kbs.us	42.408986	-85.3909	903	NA	NA	1010	4	40	2017	4	2.60884682232641
North America	US	kbs.us	42.408986	-85.3909	903	NA	NA	1450	5	41	2014	1	2.8350084791002
North America	US	kbs.us	42.408986	-85.3909	903	NA	NA	1450	5	41	2015	2	3.22470136118672
North America	US	kbs.us	42.408986	-85.3909	903	NA	NA	1450	5	41	2016	3	2.0511911246857
North America	US	kbs.us	42.408986	-85.3909	903	NA	NA	1450	5	41	2017	4	2.69762160033439
North America	US	kbs.us	42.408986	-85.3909	903	NA	NA	940	5	46	2014	1	2.66407759018507
North America	US	kbs.us	42.408986	-85.3909	903	NA	NA	940	5	46	2015	2	2.86861505347097
North America	US	kbs.us	42.408986	-85.3909	903	NA	NA	940	5	46	2016	3	2.07551046452441
North America	US	kbs.us	42.408986	-85.3909	903	NA	NA	940	5	46	2017	4	2.49941212567228
North America	US	kbs.us	42.408986	-85.3909	903	NA	NA	990	5	47	2014	1	3.00110604132474
North America	US	kbs.us	42.408986	-85.3909	903	NA	NA	990	5	47	2015	2	2.67788058151159
North America	US	kbs.us	42.408986	-85.3909	903	NA	NA	990	5	47	2016	3	1.94200805302231
North America	US	kbs.us	42.408986	-85.3909	903	NA	NA	990	5	47	2017	4	2.6219548200449
North America	US	kbs.us	42.408986	-85.3909	903	NA	NA	1020	5	49	2014	1	2.80726435527611
North America	US	kbs.us	42.408986	-85.3909	903	NA	NA	1020	5	49	2015	2	2.79344113297766
North America	US	kbs.us	42.408986	-85.3909	903	NA	NA	1020	5	49	2016	3	2.14379520384577
North America	US	kbs.us	42.408986	-85.3909	903	NA	NA	1020	5	49	2017	4	2.7343597135347
North America	CA	koffler.ca	44.024047	-79.535881	853	FALSE	2.82842712474619	2000	1	3	2011	1	2.69766516264767
North America	CA	koffler.ca	44.024047	-79.535881	853	FALSE	2.82842712474619	2000	1	3	2012	2	2.63633742185331
North America	CA	koffler.ca	44.024047	-79.535881	853	FALSE	2.82842712474619	2000	1	3	2013	3	2.77066794955763
North America	CA	koffler.ca	44.024047	-79.535881	853	FALSE	2.82842712474619	2000	1	3	2014	4	2.63050923405147
North America	CA	koffler.ca	44.024047	-79.535881	853	FALSE	2.82842712474619	1500	1	7	2011	1	2.8546096380958
North America	CA	koffler.ca	44.024047	-79.535881	853	FALSE	2.82842712474619	1500	1	7	2012	2	2.97425831877162
North America	CA	koffler.ca	44.024047	-79.535881	853	FALSE	2.82842712474619	1500	1	7	2013	3	2.80410534194859
North America	CA	koffler.ca	44.024047	-79.535881	853	FALSE	2.82842712474619	1500	1	7	2014	4	2.81115827201062
North America	CA	koffler.ca	44.024047	-79.535881	853	FALSE	2.82842712474619	1000	1	8	2011	1	2.79098847508882
North America	CA	koffler.ca	44.024047	-79.535881	853	FALSE	2.82842712474619	1000	1	8	2012	2	3.16174223274663
North America	CA	koffler.ca	44.024047	-79.535881	853	FALSE	2.82842712474619	1000	1	8	2013	3	3.04038474283785
North America	CA	koffler.ca	44.024047	-79.535881	853	FALSE	2.82842712474619	1000	1	8	2014	4	3.34767341133469
North America	CA	koffler.ca	44.024047	-79.535881	853	FALSE	2.82842712474619	1600	1	9	2011	1	2.75511226639507
North America	CA	koffler.ca	44.024047	-79.535881	853	FALSE	2.82842712474619	1600	1	9	2012	2	2.94267759099781
North America	CA	koffler.ca	44.024047	-79.535881	853	FALSE	2.82842712474619	1600	1	9	2013	3	2.67614468035621
North America	CA	koffler.ca	44.024047	-79.535881	853	FALSE	2.82842712474619	1600	1	9	2014	4	2.54504968048798
North America	CA	koffler.ca	44.024047	-79.535881	853	FALSE	2.82842712474619	1500	1	11	2011	1	2.79588001734408
North America	CA	koffler.ca	44.024047	-79.535881	853	FALSE	2.82842712474619	1500	1	11	2012	2	2.84157843983849
North America	CA	koffler.ca	44.024047	-79.535881	853	FALSE	2.82842712474619	1500	1	11	2013	3	2.76354029658004
North America	CA	koffler.ca	44.024047	-79.535881	853	FALSE	2.82842712474619	1500	1	11	2014	4	2.7683953612082
North America	CA	koffler.ca	44.024047	-79.535881	853	FALSE	2.82842712474619	1600	1	12	2011	1	2.90928852416225
North America	CA	koffler.ca	44.024047	-79.535881	853	FALSE	2.82842712474619	1600	1	12	2012	2	3.01023633462413
North America	CA	koffler.ca	44.024047	-79.535881	853	FALSE	2.82842712474619	1600	1	12	2013	3	2.78767296468749
North America	CA	koffler.ca	44.024047	-79.535881	853	FALSE	2.82842712474619	1600	1	12	2014	4	3.09515539797124
North America	CA	koffler.ca	44.024047	-79.535881	853	FALSE	2.82842712474619	1400	2	13	2011	1	2.76454971906447
North America	CA	koffler.ca	44.024047	-79.535881	853	FALSE	2.82842712474619	1400	2	13	2012	2	2.77934392103733
North America	CA	koffler.ca	44.024047	-79.535881	853	FALSE	2.82842712474619	1400	2	13	2013	3	2.73854274092879
North America	CA	koffler.ca	44.024047	-79.535881	853	FALSE	2.82842712474619	1400	2	13	2014	4	2.54706547610963
North America	CA	koffler.ca	44.024047	-79.535881	853	FALSE	2.82842712474619	1500	2	14	2011	1	2.48713837547719
North America	CA	koffler.ca	44.024047	-79.535881	853	FALSE	2.82842712474619	1500	2	14	2012	2	2.96023287312851
North America	CA	koffler.ca	44.024047	-79.535881	853	FALSE	2.82842712474619	1500	2	14	2013	3	2.74248946458178
North America	CA	koffler.ca	44.024047	-79.535881	853	FALSE	2.82842712474619	1500	2	14	2014	4	2.75218755350587
North America	CA	koffler.ca	44.024047	-79.535881	853	FALSE	2.82842712474619	1600	2	17	2011	1	2.88252453795488
North America	CA	koffler.ca	44.024047	-79.535881	853	FALSE	2.82842712474619	1600	2	17	2012	2	2.828337600059
North America	CA	koffler.ca	44.024047	-79.535881	853	FALSE	2.82842712474619	1600	2	17	2013	3	2.95600025292931
North America	CA	koffler.ca	44.024047	-79.535881	853	FALSE	2.82842712474619	1600	2	17	2014	4	2.76825839003921
North America	CA	koffler.ca	44.024047	-79.535881	853	FALSE	2.82842712474619	2700	2	18	2011	1	2.698535492562
North America	CA	koffler.ca	44.024047	-79.535881	853	FALSE	2.82842712474619	2700	2	18	2012	2	3.18484752169513
North America	CA	koffler.ca	44.024047	-79.535881	853	FALSE	2.82842712474619	2700	2	18	2013	3	2.92808845966497
North America	CA	koffler.ca	44.024047	-79.535881	853	FALSE	2.82842712474619	2700	2	18	2014	4	3.00365437031041
North America	CA	koffler.ca	44.024047	-79.535881	853	FALSE	2.82842712474619	1400	2	21	2011	1	2.88024177589548
North America	CA	koffler.ca	44.024047	-79.535881	853	FALSE	2.82842712474619	1400	2	21	2012	2	2.84048248721344
North America	CA	koffler.ca	44.024047	-79.535881	853	FALSE	2.82842712474619	1400	2	21	2013	3	2.6558584589861
North America	CA	koffler.ca	44.024047	-79.535881	853	FALSE	2.82842712474619	1400	2	21	2014	4	2.68413591340256
North America	CA	koffler.ca	44.024047	-79.535881	853	FALSE	2.82842712474619	1500	2	23	2011	1	2.61961500574281
North America	CA	koffler.ca	44.024047	-79.535881	853	FALSE	2.82842712474619	1500	2	23	2012	2	3.10464072605735
North America	CA	koffler.ca	44.024047	-79.535881	853	FALSE	2.82842712474619	1500	2	23	2013	3	3.00468671542738
North America	CA	koffler.ca	44.024047	-79.535881	853	FALSE	2.82842712474619	1500	2	23	2014	4	2.96213246929824
North America	CA	koffler.ca	44.024047	-79.535881	853	FALSE	2.82842712474619	1200	3	26	2011	1	2.55266821611219
North America	CA	koffler.ca	44.024047	-79.535881	853	FALSE	2.82842712474619	1200	3	26	2012	2	2.74640064449156
North America	CA	koffler.ca	44.024047	-79.535881	853	FALSE	2.82842712474619	1200	3	26	2013	3	2.40500466505037
North America	CA	koffler.ca	44.024047	-79.535881	853	FALSE	2.82842712474619	1200	3	26	2014	4	2.67227800657549
North America	CA	koffler.ca	44.024047	-79.535881	853	FALSE	2.82842712474619	1200	3	27	2011	1	2.68886456805479
North America	CA	koffler.ca	44.024047	-79.535881	853	FALSE	2.82842712474619	1200	3	27	2012	2	2.92906112408477
North America	CA	koffler.ca	44.024047	-79.535881	853	FALSE	2.82842712474619	1200	3	27	2013	3	2.89666397941994
North America	CA	koffler.ca	44.024047	-79.535881	853	FALSE	2.82842712474619	1200	3	27	2014	4	2.98356540045267
North America	CA	koffler.ca	44.024047	-79.535881	853	FALSE	2.82842712474619	1800	3	28	2011	1	2.77670118398841
North America	CA	koffler.ca	44.024047	-79.535881	853	FALSE	2.82842712474619	1800	3	28	2012	2	2.95717613040485
North America	CA	koffler.ca	44.024047	-79.535881	853	FALSE	2.82842712474619	1800	3	28	2013	3	2.8699061129451
North America	CA	koffler.ca	44.024047	-79.535881	853	FALSE	2.82842712474619	1800	3	28	2014	4	2.90301940840397
North America	CA	koffler.ca	44.024047	-79.535881	853	FALSE	2.82842712474619	1800	3	30	2011	1	2.75625564875423
North America	CA	koffler.ca	44.024047	-79.535881	853	FALSE	2.82842712474619	1800	3	30	2012	2	2.65239140401705
North America	CA	koffler.ca	44.024047	-79.535881	853	FALSE	2.82842712474619	1800	3	30	2013	3	2.74464497110512
North America	CA	koffler.ca	44.024047	-79.535881	853	FALSE	2.82842712474619	1800	3	30	2014	4	2.75252475746507
North America	CA	koffler.ca	44.024047	-79.535881	853	FALSE	2.82842712474619	1400	3	34	2011	1	2.91115760873998
North America	CA	koffler.ca	44.024047	-79.535881	853	FALSE	2.82842712474619	1400	3	34	2012	2	3.08439751914115
North America	CA	koffler.ca	44.024047	-79.535881	853	FALSE	2.82842712474619	1400	3	34	2013	3	2.85369821177617
North America	CA	koffler.ca	44.024047	-79.535881	853	FALSE	2.82842712474619	1400	3	34	2014	4	2.86118988528621
North America	CA	koffler.ca	44.024047	-79.535881	853	FALSE	2.82842712474619	1900	3	36	2011	1	2.82184092720045
North America	CA	koffler.ca	44.024047	-79.535881	853	FALSE	2.82842712474619	1900	3	36	2012	2	2.7304188661954
North America	CA	koffler.ca	44.024047	-79.535881	853	FALSE	2.82842712474619	1900	3	36	2013	3	2.4411450475597
North America	CA	koffler.ca	44.024047	-79.535881	853	FALSE	2.82842712474619	1900	3	36	2014	4	3.33665092142655
North America	US	konz.us	39.070856	-96.582821	889	FALSE	1.4142135623731	NA	1	2	2008	1	2.62309415752184
North America	US	konz.us	39.070856	-96.582821	889	FALSE	1.4142135623731	NA	1	2	2009	2	3.02736999670844
North America	US	konz.us	39.070856	-96.582821	889	FALSE	1.4142135623731	NA	1	2	2010	3	2.83349772213336
North America	US	konz.us	39.070856	-96.582821	889	FALSE	1.4142135623731	NA	1	2	2011	4	2.95727197999294
North America	US	konz.us	39.070856	-96.582821	889	FALSE	1.4142135623731	NA	1	3	2008	1	2.62808226099068
North America	US	konz.us	39.070856	-96.582821	889	FALSE	1.4142135623731	NA	1	3	2009	2	2.82736927305383
North America	US	konz.us	39.070856	-96.582821	889	FALSE	1.4142135623731	NA	1	3	2010	3	2.69350710863452
North America	US	konz.us	39.070856	-96.582821	889	FALSE	1.4142135623731	NA	1	3	2011	4	2.86084688116431
North America	US	konz.us	39.070856	-96.582821	889	FALSE	1.4142135623731	NA	1	4	2008	1	2.36958689073634
North America	US	konz.us	39.070856	-96.582821	889	FALSE	1.4142135623731	NA	1	4	2009	2	2.67531998333929
North America	US	konz.us	39.070856	-96.582821	889	FALSE	1.4142135623731	NA	1	4	2010	3	2.67297480123343
North America	US	konz.us	39.070856	-96.582821	889	FALSE	1.4142135623731	NA	1	4	2011	4	2.59604700754544
North America	US	konz.us	39.070856	-96.582821	889	FALSE	1.4142135623731	NA	1	10	2008	1	2.3230457354817
North America	US	konz.us	39.070856	-96.582821	889	FALSE	1.4142135623731	NA	1	10	2009	2	2.7803533217983
North America	US	konz.us	39.070856	-96.582821	889	FALSE	1.4142135623731	NA	1	10	2010	3	2.70329137811866
North America	US	konz.us	39.070856	-96.582821	889	FALSE	1.4142135623731	NA	1	10	2011	4	2.59747578987038
North America	US	konz.us	39.070856	-96.582821	889	FALSE	1.4142135623731	NA	2	11	2008	1	2.34615730223201
North America	US	konz.us	39.070856	-96.582821	889	FALSE	1.4142135623731	NA	2	11	2009	2	2.6806527317073
North America	US	konz.us	39.070856	-96.582821	889	FALSE	1.4142135623731	NA	2	11	2010	3	2.6016798173059
North America	US	konz.us	39.070856	-96.582821	889	FALSE	1.4142135623731	NA	2	11	2011	4	2.49178177558417
North America	US	konz.us	39.070856	-96.582821	889	FALSE	1.4142135623731	NA	2	15	2008	1	2.54251421628165
North America	US	konz.us	39.070856	-96.582821	889	FALSE	1.4142135623731	NA	2	15	2009	2	2.86572564300126
North America	US	konz.us	39.070856	-96.582821	889	FALSE	1.4142135623731	NA	2	15	2010	3	2.60135368876849
North America	US	konz.us	39.070856	-96.582821	889	FALSE	1.4142135623731	NA	2	15	2011	4	2.95791841198811
North America	US	konz.us	39.070856	-96.582821	889	FALSE	1.4142135623731	NA	2	16	2008	1	2.67495294804857
North America	US	konz.us	39.070856	-96.582821	889	FALSE	1.4142135623731	NA	2	16	2009	2	2.91270020819086
North America	US	konz.us	39.070856	-96.582821	889	FALSE	1.4142135623731	NA	2	16	2010	3	2.80044212133626
North America	US	konz.us	39.070856	-96.582821	889	FALSE	1.4142135623731	NA	2	16	2011	4	2.97460379208703
North America	US	konz.us	39.070856	-96.582821	889	FALSE	1.4142135623731	NA	2	18	2008	1	2.43964842956347
North America	US	konz.us	39.070856	-96.582821	889	FALSE	1.4142135623731	NA	2	18	2009	2	2.63452764942903
North America	US	konz.us	39.070856	-96.582821	889	FALSE	1.4142135623731	NA	2	18	2010	3	2.57246498659219
North America	US	konz.us	39.070856	-96.582821	889	FALSE	1.4142135623731	NA	2	18	2011	4	2.79267178914157
North America	US	konz.us	39.070856	-96.582821	889	FALSE	1.4142135623731	NA	3	21	2008	1	2.49373680227684
North America	US	konz.us	39.070856	-96.582821	889	FALSE	1.4142135623731	NA	3	21	2009	2	2.69766516264767
North America	US	konz.us	39.070856	-96.582821	889	FALSE	1.4142135623731	NA	3	21	2010	3	2.63593590144389
North America	US	konz.us	39.070856	-96.582821	889	FALSE	1.4142135623731	NA	3	21	2011	4	2.55545721720465
North America	US	konz.us	39.070856	-96.582821	889	FALSE	1.4142135623731	NA	3	22	2008	1	2.33485568961729
North America	US	konz.us	39.070856	-96.582821	889	FALSE	1.4142135623731	NA	3	22	2009	2	2.7240299729356
North America	US	konz.us	39.070856	-96.582821	889	FALSE	1.4142135623731	NA	3	22	2010	3	2.53957788334531
North America	US	konz.us	39.070856	-96.582821	889	FALSE	1.4142135623731	NA	3	22	2011	4	2.57385751518213
North America	US	konz.us	39.070856	-96.582821	889	FALSE	1.4142135623731	NA	3	29	2008	1	2.69966432020237
North America	US	konz.us	39.070856	-96.582821	889	FALSE	1.4142135623731	NA	3	29	2009	2	2.84892771322708
North America	US	konz.us	39.070856	-96.582821	889	FALSE	1.4142135623731	NA	3	29	2010	3	2.76046018096083
North America	US	konz.us	39.070856	-96.582821	889	FALSE	1.4142135623731	NA	3	29	2011	4	2.94919477423798
North America	US	konz.us	39.070856	-96.582821	889	FALSE	1.4142135623731	NA	3	30	2008	1	2.45492104534015
North America	US	konz.us	39.070856	-96.582821	889	FALSE	1.4142135623731	NA	3	30	2009	2	2.83397537127991
North America	US	konz.us	39.070856	-96.582821	889	FALSE	1.4142135623731	NA	3	30	2010	3	2.84701709793535
North America	US	konz.us	39.070856	-96.582821	889	FALSE	1.4142135623731	NA	3	30	2011	4	2.81970840987896
North America	US	look.us	44.20517707	-122.1284473	1877	FALSE	2.82842712474619	12500	1	4	2008	1	2.23185172374342
North America	US	look.us	44.20517707	-122.1284473	1877	FALSE	2.82842712474619	12500	1	4	2009	2	2.7088031871903
North America	US	look.us	44.20517707	-122.1284473	1877	FALSE	2.82842712474619	12500	1	4	2010	3	2.14752175899842
North America	US	look.us	44.20517707	-122.1284473	1877	FALSE	2.82842712474619	12500	1	4	2011	4	2.14426278933927
North America	US	look.us	44.20517707	-122.1284473	1877	FALSE	2.82842712474619	12620	1	7	2008	1	3.00902572932605
North America	US	look.us	44.20517707	-122.1284473	1877	FALSE	2.82842712474619	12620	1	7	2009	2	2.59982850903801
North America	US	look.us	44.20517707	-122.1284473	1877	FALSE	2.82842712474619	12620	1	7	2010	3	2.33385013503545
North America	US	look.us	44.20517707	-122.1284473	1877	FALSE	2.82842712474619	12620	1	7	2011	4	1.50242711998443
North America	US	look.us	44.20517707	-122.1284473	1877	FALSE	2.82842712474619	16020	1	8	2008	1	2.53319991354912
North America	US	look.us	44.20517707	-122.1284473	1877	FALSE	2.82842712474619	16020	1	8	2009	2	2.44513698429617
North America	US	look.us	44.20517707	-122.1284473	1877	FALSE	2.82842712474619	16020	1	8	2010	3	2.19838213000829
North America	US	look.us	44.20517707	-122.1284473	1877	FALSE	2.82842712474619	16020	1	8	2011	4	2.14952701375435
North America	US	look.us	44.20517707	-122.1284473	1877	FALSE	2.82842712474619	12310	1	9	2008	1	2.42781057267599
North America	US	look.us	44.20517707	-122.1284473	1877	FALSE	2.82842712474619	12310	1	9	2009	2	2.57593798329906
North America	US	look.us	44.20517707	-122.1284473	1877	FALSE	2.82842712474619	12310	1	9	2010	3	2.40688067855803
North America	US	look.us	44.20517707	-122.1284473	1877	FALSE	2.82842712474619	12310	1	9	2011	4	2.25839781607274
North America	US	look.us	44.20517707	-122.1284473	1877	FALSE	2.82842712474619	12370	2	11	2008	1	2.28307497473547
North America	US	look.us	44.20517707	-122.1284473	1877	FALSE	2.82842712474619	12370	2	11	2009	2	2.64152368962736
North America	US	look.us	44.20517707	-122.1284473	1877	FALSE	2.82842712474619	12370	2	11	2010	3	2.01973923267471
North America	US	look.us	44.20517707	-122.1284473	1877	FALSE	2.82842712474619	12370	2	11	2011	4	2.14238946611884
North America	US	look.us	44.20517707	-122.1284473	1877	FALSE	2.82842712474619	13740	2	17	2008	1	2.62211037591247
North America	US	look.us	44.20517707	-122.1284473	1877	FALSE	2.82842712474619	13740	2	17	2009	2	2.5124175419276
North America	US	look.us	44.20517707	-122.1284473	1877	FALSE	2.82842712474619	13740	2	17	2010	3	1.86362022027032
North America	US	look.us	44.20517707	-122.1284473	1877	FALSE	2.82842712474619	13740	2	17	2011	4	1.35793484700045
North America	US	look.us	44.20517707	-122.1284473	1877	FALSE	2.82842712474619	10260	2	18	2008	1	2.51308434713914
North America	US	look.us	44.20517707	-122.1284473	1877	FALSE	2.82842712474619	10260	2	18	2009	2	2.59061894263298
North America	US	look.us	44.20517707	-122.1284473	1877	FALSE	2.82842712474619	10260	2	18	2010	3	2.24625231229932
North America	US	look.us	44.20517707	-122.1284473	1877	FALSE	2.82842712474619	10260	2	18	2011	4	1.81822589361396
North America	US	look.us	44.20517707	-122.1284473	1877	FALSE	2.82842712474619	12510	2	19	2008	1	2.33545790068938
North America	US	look.us	44.20517707	-122.1284473	1877	FALSE	2.82842712474619	12510	2	19	2009	2	2.80672251663094
North America	US	look.us	44.20517707	-122.1284473	1877	FALSE	2.82842712474619	12510	2	19	2010	3	2.16509587475422
North America	US	look.us	44.20517707	-122.1284473	1877	FALSE	2.82842712474619	12510	2	19	2011	4	2.0386201619497
North America	US	look.us	44.20517707	-122.1284473	1877	FALSE	2.82842712474619	8750	3	23	2008	1	2.21524087383677
North America	US	look.us	44.20517707	-122.1284473	1877	FALSE	2.82842712474619	8750	3	23	2009	2	2.63296317322308
North America	US	look.us	44.20517707	-122.1284473	1877	FALSE	2.82842712474619	8750	3	23	2010	3	2.00625205136936
North America	US	look.us	44.20517707	-122.1284473	1877	FALSE	2.82842712474619	8750	3	23	2011	4	1.86628733908419
North America	US	look.us	44.20517707	-122.1284473	1877	FALSE	2.82842712474619	12420	3	25	2008	1	2.23552842165787
North America	US	look.us	44.20517707	-122.1284473	1877	FALSE	2.82842712474619	12420	3	25	2009	2	2.63017351960998
North America	US	look.us	44.20517707	-122.1284473	1877	FALSE	2.82842712474619	12420	3	25	2010	3	1.93120352545075
North America	US	look.us	44.20517707	-122.1284473	1877	FALSE	2.82842712474619	12420	3	25	2011	4	1.65030752313194
North America	US	look.us	44.20517707	-122.1284473	1877	FALSE	2.82842712474619	11560	3	26	2009	2	2.40688065303132
North America	US	look.us	44.20517707	-122.1284473	1877	FALSE	2.82842712474619	11560	3	26	2010	3	2.02530586526477
North America	US	look.us	44.20517707	-122.1284473	1877	FALSE	2.82842712474619	11560	3	26	2011	4	2.01765927428376
North America	US	look.us	44.20517707	-122.1284473	1877	FALSE	2.82842712474619	10610	3	28	2008	1	2.37116026476261
North America	US	look.us	44.20517707	-122.1284473	1877	FALSE	2.82842712474619	10610	3	28	2009	2	2.64152367475596
North America	US	look.us	44.20517707	-122.1284473	1877	FALSE	2.82842712474619	10610	3	28	2010	3	2.16390644834615
North America	US	look.us	44.20517707	-122.1284473	1877	FALSE	2.82842712474619	10610	3	28	2011	4	2.17362325769808
North America	US	mcla.us	38.86427212	-122.4064063	936	FALSE	2.23606797749979	NA	1	5	2008	1	1.7155855518932
North America	US	mcla.us	38.86427212	-122.4064063	936	FALSE	2.23606797749979	NA	1	5	2009	2	2.71495810972015
North America	US	mcla.us	38.86427212	-122.4064063	936	FALSE	2.23606797749979	NA	1	5	2010	3	2.52120348457486
North America	US	mcla.us	38.86427212	-122.4064063	936	FALSE	2.23606797749979	NA	1	5	2011	4	2.61436983954829
North America	US	mcla.us	38.86427212	-122.4064063	936	FALSE	2.23606797749979	NA	1	6	2008	1	1.91460756777108
North America	US	mcla.us	38.86427212	-122.4064063	936	FALSE	2.23606797749979	NA	1	6	2009	2	2.83897494237087
North America	US	mcla.us	38.86427212	-122.4064063	936	FALSE	2.23606797749979	NA	1	6	2010	3	2.40611419267846
North America	US	mcla.us	38.86427212	-122.4064063	936	FALSE	2.23606797749979	NA	1	6	2011	4	2.32273600446995
North America	US	mcla.us	38.86427212	-122.4064063	936	FALSE	2.23606797749979	NA	1	9	2008	1	1.8481891169914
North America	US	mcla.us	38.86427212	-122.4064063	936	FALSE	2.23606797749979	NA	1	9	2009	2	2.77469940772492
North America	US	mcla.us	38.86427212	-122.4064063	936	FALSE	2.23606797749979	NA	1	9	2010	3	2.69888313675259
North America	US	mcla.us	38.86427212	-122.4064063	936	FALSE	2.23606797749979	NA	1	9	2011	4	2.27218983145044
North America	US	mcla.us	38.86427212	-122.4064063	936	FALSE	2.23606797749979	NA	1	10	2008	1	1.71222866961954
North America	US	mcla.us	38.86427212	-122.4064063	936	FALSE	2.23606797749979	NA	1	10	2009	2	2.61721009455743
North America	US	mcla.us	38.86427212	-122.4064063	936	FALSE	2.23606797749979	NA	1	10	2010	3	2.32500225216504
North America	US	mcla.us	38.86427212	-122.4064063	936	FALSE	2.23606797749979	NA	1	10	2011	4	2.43893770109553
North America	US	mcla.us	38.86427212	-122.4064063	936	FALSE	2.23606797749979	NA	2	12	2008	1	2.34918034927844
North America	US	mcla.us	38.86427212	-122.4064063	936	FALSE	2.23606797749979	NA	2	12	2009	2	2.89545015269858
[truncated: 730 more rows]
