# Supplementary material for: Nutrients cause grassland biomass to outpace herbivory
Source: Nat Commun. 2020 Nov 27;11:6036. doi: 10.1038/s41467-020-19870-y (PMC7695826; doi:10.1038/s41467-020-19870-y)
Supplement: Supplementary file 4 — Source Data [file 41467_2020_19870_MOESM4_ESM.zip › borer-etal-2020-ncoms-data-years-8-10.csv]

continent	country	site	latitude	longitude	map	dom.graze	herb.index.sq	ppm_n	block	plot	year	year_trt	lm.lg
Australia	AU	bogong.au	-36.874	147.254	1678	FALSE	2.23606797749979	5420	1	3	2010	1	2.78049733058082
Australia	AU	bogong.au	-36.874	147.254	1678	FALSE	2.23606797749979	5420	1	3	2011	2	2.61087300038005
Australia	AU	bogong.au	-36.874	147.254	1678	FALSE	2.23606797749979	5420	1	3	2012	3	2.62304243424638
Australia	AU	bogong.au	-36.874	147.254	1678	FALSE	2.23606797749979	5420	1	3	2013	4	2.39164070349239
Australia	AU	bogong.au	-36.874	147.254	1678	FALSE	2.23606797749979	5420	1	3	2014	5	2.57484119506338
Australia	AU	bogong.au	-36.874	147.254	1678	FALSE	2.23606797749979	5420	1	3	2015	6	2.60804440573692
Australia	AU	bogong.au	-36.874	147.254	1678	FALSE	2.23606797749979	5420	1	3	2016	7	2.51851393987789
Australia	AU	bogong.au	-36.874	147.254	1678	FALSE	2.23606797749979	5420	1	3	2017	8	2.77756455672569
Australia	AU	bogong.au	-36.874	147.254	1678	FALSE	2.23606797749979	5420	1	3	2018	9	2.63503112094601
Australia	AU	bogong.au	-36.874	147.254	1678	FALSE	2.23606797749979	5420	1	3	2019	10	2.61145776566834
Australia	AU	bogong.au	-36.874	147.254	1678	FALSE	2.23606797749979	3760	1	4	2010	1	2.82678723881629
Australia	AU	bogong.au	-36.874	147.254	1678	FALSE	2.23606797749979	3760	1	4	2011	2	2.71319643372525
Australia	AU	bogong.au	-36.874	147.254	1678	FALSE	2.23606797749979	3760	1	4	2012	3	2.73387907770377
Australia	AU	bogong.au	-36.874	147.254	1678	FALSE	2.23606797749979	3760	1	4	2013	4	2.31952244906545
Australia	AU	bogong.au	-36.874	147.254	1678	FALSE	2.23606797749979	3760	1	4	2014	5	2.73909744611748
Australia	AU	bogong.au	-36.874	147.254	1678	FALSE	2.23606797749979	3760	1	4	2015	6	2.52562779621189
Australia	AU	bogong.au	-36.874	147.254	1678	FALSE	2.23606797749979	3760	1	4	2016	7	2.75158700508231
Australia	AU	bogong.au	-36.874	147.254	1678	FALSE	2.23606797749979	3760	1	4	2017	8	2.72162103355351
Australia	AU	bogong.au	-36.874	147.254	1678	FALSE	2.23606797749979	3760	1	4	2018	9	2.54746702242639
Australia	AU	bogong.au	-36.874	147.254	1678	FALSE	2.23606797749979	3760	1	4	2019	10	2.55600080260864
Australia	AU	bogong.au	-36.874	147.254	1678	FALSE	2.23606797749979	4020	1	5	2010	1	2.84260923961056
Australia	AU	bogong.au	-36.874	147.254	1678	FALSE	2.23606797749979	4020	1	5	2011	2	2.95720009478515
Australia	AU	bogong.au	-36.874	147.254	1678	FALSE	2.23606797749979	4020	1	5	2012	3	2.92982748123069
Australia	AU	bogong.au	-36.874	147.254	1678	FALSE	2.23606797749979	4020	1	5	2013	4	2.82256033694269
Australia	AU	bogong.au	-36.874	147.254	1678	FALSE	2.23606797749979	4020	1	5	2014	5	2.98853666192844
Australia	AU	bogong.au	-36.874	147.254	1678	FALSE	2.23606797749979	4020	1	5	2015	6	2.95930379870632
Australia	AU	bogong.au	-36.874	147.254	1678	FALSE	2.23606797749979	4020	1	5	2016	7	2.76574304142104
Australia	AU	bogong.au	-36.874	147.254	1678	FALSE	2.23606797749979	4020	1	5	2017	8	3.15706370038262
Australia	AU	bogong.au	-36.874	147.254	1678	FALSE	2.23606797749979	4020	1	5	2018	9	2.87366929270679
Australia	AU	bogong.au	-36.874	147.254	1678	FALSE	2.23606797749979	4020	1	5	2019	10	3.03314217706062
Australia	AU	bogong.au	-36.874	147.254	1678	FALSE	2.23606797749979	7430	1	9	2010	1	2.99420713506755
Australia	AU	bogong.au	-36.874	147.254	1678	FALSE	2.23606797749979	7430	1	9	2011	2	2.94556705344239
Australia	AU	bogong.au	-36.874	147.254	1678	FALSE	2.23606797749979	7430	1	9	2012	3	3.00028219970826
Australia	AU	bogong.au	-36.874	147.254	1678	FALSE	2.23606797749979	7430	1	9	2013	4	2.57909732655264
Australia	AU	bogong.au	-36.874	147.254	1678	FALSE	2.23606797749979	7430	1	9	2014	5	2.82591272228025
Australia	AU	bogong.au	-36.874	147.254	1678	FALSE	2.23606797749979	7430	1	9	2015	6	2.80702737811987
Australia	AU	bogong.au	-36.874	147.254	1678	FALSE	2.23606797749979	7430	1	9	2016	7	2.53869937954241
Australia	AU	bogong.au	-36.874	147.254	1678	FALSE	2.23606797749979	7430	1	9	2017	8	2.97125960879038
Australia	AU	bogong.au	-36.874	147.254	1678	FALSE	2.23606797749979	7430	1	9	2018	9	2.83913223394966
Australia	AU	bogong.au	-36.874	147.254	1678	FALSE	2.23606797749979	7430	1	9	2019	10	3.05024438069546
Australia	AU	bogong.au	-36.874	147.254	1678	FALSE	2.23606797749979	7890	2	11	2010	1	2.73146788719313
Australia	AU	bogong.au	-36.874	147.254	1678	FALSE	2.23606797749979	7890	2	11	2011	2	2.67168184488309
Australia	AU	bogong.au	-36.874	147.254	1678	FALSE	2.23606797749979	7890	2	11	2012	3	2.85467033189534
Australia	AU	bogong.au	-36.874	147.254	1678	FALSE	2.23606797749979	7890	2	11	2013	4	2.77243173361585
Australia	AU	bogong.au	-36.874	147.254	1678	FALSE	2.23606797749979	7890	2	11	2014	5	2.87938263717434
Australia	AU	bogong.au	-36.874	147.254	1678	FALSE	2.23606797749979	7890	2	11	2015	6	2.89737963787378
Australia	AU	bogong.au	-36.874	147.254	1678	FALSE	2.23606797749979	7890	2	11	2016	7	2.72782581372646
Australia	AU	bogong.au	-36.874	147.254	1678	FALSE	2.23606797749979	7890	2	11	2017	8	2.86564043825998
Australia	AU	bogong.au	-36.874	147.254	1678	FALSE	2.23606797749979	7890	2	11	2018	9	2.8616837299191
Australia	AU	bogong.au	-36.874	147.254	1678	FALSE	2.23606797749979	7890	2	11	2019	10	2.68372228245143
Australia	AU	bogong.au	-36.874	147.254	1678	FALSE	2.23606797749979	6780	2	15	2010	1	2.59006123080374
Australia	AU	bogong.au	-36.874	147.254	1678	FALSE	2.23606797749979	6780	2	15	2011	2	2.81733394859946
Australia	AU	bogong.au	-36.874	147.254	1678	FALSE	2.23606797749979	6780	2	15	2012	3	2.94430990703134
Australia	AU	bogong.au	-36.874	147.254	1678	FALSE	2.23606797749979	6780	2	15	2013	4	2.60211427474556
Australia	AU	bogong.au	-36.874	147.254	1678	FALSE	2.23606797749979	6780	2	15	2014	5	3.01715859848781
Australia	AU	bogong.au	-36.874	147.254	1678	FALSE	2.23606797749979	6780	2	15	2015	6	2.89649865985879
Australia	AU	bogong.au	-36.874	147.254	1678	FALSE	2.23606797749979	6780	2	15	2016	7	2.86147466885717
Australia	AU	bogong.au	-36.874	147.254	1678	FALSE	2.23606797749979	6780	2	15	2017	8	2.99105764313395
Australia	AU	bogong.au	-36.874	147.254	1678	FALSE	2.23606797749979	6780	2	15	2018	9	2.90993025975283
Australia	AU	bogong.au	-36.874	147.254	1678	FALSE	2.23606797749979	6780	2	15	2019	10	2.95676853348905
Australia	AU	bogong.au	-36.874	147.254	1678	FALSE	2.23606797749979	2850	2	16	2010	1	2.66010622172324
Australia	AU	bogong.au	-36.874	147.254	1678	FALSE	2.23606797749979	2850	2	16	2011	2	2.9774720988299
Australia	AU	bogong.au	-36.874	147.254	1678	FALSE	2.23606797749979	2850	2	16	2012	3	3.11536084539441
Australia	AU	bogong.au	-36.874	147.254	1678	FALSE	2.23606797749979	2850	2	16	2013	4	2.54654266347813
Australia	AU	bogong.au	-36.874	147.254	1678	FALSE	2.23606797749979	2850	2	16	2014	5	2.89987519602101
Australia	AU	bogong.au	-36.874	147.254	1678	FALSE	2.23606797749979	2850	2	16	2015	6	2.76342799356294
Australia	AU	bogong.au	-36.874	147.254	1678	FALSE	2.23606797749979	2850	2	16	2016	7	2.89242854694523
Australia	AU	bogong.au	-36.874	147.254	1678	FALSE	2.23606797749979	2850	2	16	2017	8	2.85739884190919
Australia	AU	bogong.au	-36.874	147.254	1678	FALSE	2.23606797749979	2850	2	16	2018	9	2.8803848005903
Australia	AU	bogong.au	-36.874	147.254	1678	FALSE	2.23606797749979	2850	2	16	2019	10	3.05225134388131
Australia	AU	bogong.au	-36.874	147.254	1678	FALSE	2.23606797749979	7040	2	17	2010	1	2.76484835719341
Australia	AU	bogong.au	-36.874	147.254	1678	FALSE	2.23606797749979	7040	2	17	2011	2	2.92108793309424
Australia	AU	bogong.au	-36.874	147.254	1678	FALSE	2.23606797749979	7040	2	17	2012	3	2.884851982746
Australia	AU	bogong.au	-36.874	147.254	1678	FALSE	2.23606797749979	7040	2	17	2013	4	2.64102768817741
Australia	AU	bogong.au	-36.874	147.254	1678	FALSE	2.23606797749979	7040	2	17	2014	5	2.91737420358574
Australia	AU	bogong.au	-36.874	147.254	1678	FALSE	2.23606797749979	7040	2	17	2015	6	2.71899963787872
Australia	AU	bogong.au	-36.874	147.254	1678	FALSE	2.23606797749979	7040	2	17	2016	7	2.8182918908
Australia	AU	bogong.au	-36.874	147.254	1678	FALSE	2.23606797749979	7040	2	17	2017	8	3.04626000416064
Australia	AU	bogong.au	-36.874	147.254	1678	FALSE	2.23606797749979	7040	2	17	2018	9	2.77659223358054
Australia	AU	bogong.au	-36.874	147.254	1678	FALSE	2.23606797749979	7040	2	17	2019	10	2.68078861150668
Australia	AU	bogong.au	-36.874	147.254	1678	FALSE	2.23606797749979	8340	3	21	2010	1	2.68394713075151
Australia	AU	bogong.au	-36.874	147.254	1678	FALSE	2.23606797749979	8340	3	21	2011	2	2.87163130453755
Australia	AU	bogong.au	-36.874	147.254	1678	FALSE	2.23606797749979	8340	3	21	2012	3	2.76659872106426
Australia	AU	bogong.au	-36.874	147.254	1678	FALSE	2.23606797749979	8340	3	21	2013	4	2.35659943572497
Australia	AU	bogong.au	-36.874	147.254	1678	FALSE	2.23606797749979	8340	3	21	2014	5	3.01820102249629
Australia	AU	bogong.au	-36.874	147.254	1678	FALSE	2.23606797749979	8340	3	21	2015	6	2.75434833571102
Australia	AU	bogong.au	-36.874	147.254	1678	FALSE	2.23606797749979	8340	3	21	2016	7	2.83840827849419
Australia	AU	bogong.au	-36.874	147.254	1678	FALSE	2.23606797749979	8340	3	21	2017	8	2.70160942668724
Australia	AU	bogong.au	-36.874	147.254	1678	FALSE	2.23606797749979	8340	3	21	2018	9	2.61007432214005
Australia	AU	bogong.au	-36.874	147.254	1678	FALSE	2.23606797749979	8340	3	21	2019	10	2.88241068437397
Australia	AU	bogong.au	-36.874	147.254	1678	FALSE	2.23606797749979	4870	3	23	2010	1	2.67924614541386
Australia	AU	bogong.au	-36.874	147.254	1678	FALSE	2.23606797749979	4870	3	23	2011	2	2.92672820044693
Australia	AU	bogong.au	-36.874	147.254	1678	FALSE	2.23606797749979	4870	3	23	2012	3	2.87523494645016
Australia	AU	bogong.au	-36.874	147.254	1678	FALSE	2.23606797749979	4870	3	23	2013	4	2.61023417533439
Australia	AU	bogong.au	-36.874	147.254	1678	FALSE	2.23606797749979	4870	3	23	2014	5	3.01515010322947
Australia	AU	bogong.au	-36.874	147.254	1678	FALSE	2.23606797749979	4870	3	23	2015	6	2.92223225121265
Australia	AU	bogong.au	-36.874	147.254	1678	FALSE	2.23606797749979	4870	3	23	2016	7	2.87285524470481
Australia	AU	bogong.au	-36.874	147.254	1678	FALSE	2.23606797749979	4870	3	23	2017	8	3.22663663182275
Australia	AU	bogong.au	-36.874	147.254	1678	FALSE	2.23606797749979	4870	3	23	2018	9	2.94824175740912
Australia	AU	bogong.au	-36.874	147.254	1678	FALSE	2.23606797749979	4870	3	23	2019	10	3.14619007331593
Australia	AU	bogong.au	-36.874	147.254	1678	FALSE	2.23606797749979	4850	3	26	2010	1	2.7008767083769
Australia	AU	bogong.au	-36.874	147.254	1678	FALSE	2.23606797749979	4850	3	26	2011	2	2.93135615046793
Australia	AU	bogong.au	-36.874	147.254	1678	FALSE	2.23606797749979	4850	3	26	2012	3	2.75534118381155
Australia	AU	bogong.au	-36.874	147.254	1678	FALSE	2.23606797749979	4850	3	26	2013	4	2.42267189832729
Australia	AU	bogong.au	-36.874	147.254	1678	FALSE	2.23606797749979	4850	3	26	2014	5	2.95770304154883
Australia	AU	bogong.au	-36.874	147.254	1678	FALSE	2.23606797749979	4850	3	26	2015	6	2.54437814395781
Australia	AU	bogong.au	-36.874	147.254	1678	FALSE	2.23606797749979	4850	3	26	2016	7	2.73631680790411
Australia	AU	bogong.au	-36.874	147.254	1678	FALSE	2.23606797749979	4850	3	26	2017	8	2.93414177935213
Australia	AU	bogong.au	-36.874	147.254	1678	FALSE	2.23606797749979	4850	3	26	2018	9	2.75415714289177
Australia	AU	bogong.au	-36.874	147.254	1678	FALSE	2.23606797749979	4850	3	26	2019	10	2.8003045775562
Australia	AU	bogong.au	-36.874	147.254	1678	FALSE	2.23606797749979	4300	3	28	2010	1	2.49178177558417
Australia	AU	bogong.au	-36.874	147.254	1678	FALSE	2.23606797749979	4300	3	28	2011	2	2.9926418698784
Australia	AU	bogong.au	-36.874	147.254	1678	FALSE	2.23606797749979	4300	3	28	2012	3	2.77495468908014
Australia	AU	bogong.au	-36.874	147.254	1678	FALSE	2.23606797749979	4300	3	28	2013	4	2.82052984852352
Australia	AU	bogong.au	-36.874	147.254	1678	FALSE	2.23606797749979	4300	3	28	2014	5	3.25966553872967
Australia	AU	bogong.au	-36.874	147.254	1678	FALSE	2.23606797749979	4300	3	28	2015	6	3.05992297238513
Australia	AU	bogong.au	-36.874	147.254	1678	FALSE	2.23606797749979	4300	3	28	2016	7	2.91479255949039
Australia	AU	bogong.au	-36.874	147.254	1678	FALSE	2.23606797749979	4300	3	28	2017	8	2.87957064741673
Australia	AU	bogong.au	-36.874	147.254	1678	FALSE	2.23606797749979	4300	3	28	2018	9	2.86359049341573
Australia	AU	bogong.au	-36.874	147.254	1678	FALSE	2.23606797749979	4300	3	28	2019	10	3.00721418107663
Australia	AU	burrawan.au	-27.734896	151.139517	643	TRUE	3.60555127546399	1110	1	1	2009	1	2.44294986957786
Australia	AU	burrawan.au	-27.734896	151.139517	643	TRUE	3.60555127546399	1110	1	1	2010	2	2.29479678140924
Australia	AU	burrawan.au	-27.734896	151.139517	643	TRUE	3.60555127546399	1110	1	1	2011	3	2.69988106646724
Australia	AU	burrawan.au	-27.734896	151.139517	643	TRUE	3.60555127546399	1110	1	1	2012	4	2.37124801091151
Australia	AU	burrawan.au	-27.734896	151.139517	643	TRUE	3.60555127546399	1110	1	1	2013	5	2.79598423551405
Australia	AU	burrawan.au	-27.734896	151.139517	643	TRUE	3.60555127546399	1110	1	1	2014	6	2.06800950980999
Australia	AU	burrawan.au	-27.734896	151.139517	643	TRUE	3.60555127546399	1110	1	1	2015	7	2.31427812991579
Australia	AU	burrawan.au	-27.734896	151.139517	643	TRUE	3.60555127546399	1110	1	1	2016	8	1.55870857053317
Australia	AU	burrawan.au	-27.734896	151.139517	643	TRUE	3.60555127546399	1110	1	1	2017	9	2.10991586302379
Australia	AU	burrawan.au	-27.734896	151.139517	643	TRUE	3.60555127546399	1110	1	1	2018	10	1.86213137931304
Australia	AU	burrawan.au	-27.734896	151.139517	643	TRUE	3.60555127546399	870	1	3	2009	1	2.00108438129222
Australia	AU	burrawan.au	-27.734896	151.139517	643	TRUE	3.60555127546399	870	1	3	2010	2	2.49533615931354
Australia	AU	burrawan.au	-27.734896	151.139517	643	TRUE	3.60555127546399	870	1	3	2011	3	2.32970289715322
Australia	AU	burrawan.au	-27.734896	151.139517	643	TRUE	3.60555127546399	870	1	3	2012	4	1.79726754083072
Australia	AU	burrawan.au	-27.734896	151.139517	643	TRUE	3.60555127546399	870	1	3	2013	5	2.33061666729444
Australia	AU	burrawan.au	-27.734896	151.139517	643	TRUE	3.60555127546399	870	1	3	2014	6	2.03185868508193
Australia	AU	burrawan.au	-27.734896	151.139517	643	TRUE	3.60555127546399	870	1	3	2015	7	2.42994597411782
Australia	AU	burrawan.au	-27.734896	151.139517	643	TRUE	3.60555127546399	870	1	3	2016	8	2.05918461763137
Australia	AU	burrawan.au	-27.734896	151.139517	643	TRUE	3.60555127546399	870	1	3	2017	9	1.39269695325967
Australia	AU	burrawan.au	-27.734896	151.139517	643	TRUE	3.60555127546399	870	1	3	2018	10	2.60892163895262
Australia	AU	burrawan.au	-27.734896	151.139517	643	TRUE	3.60555127546399	1260	1	5	2009	1	2.71671266849752
Australia	AU	burrawan.au	-27.734896	151.139517	643	TRUE	3.60555127546399	1260	1	5	2010	2	2.79455775125476
Australia	AU	burrawan.au	-27.734896	151.139517	643	TRUE	3.60555127546399	1260	1	5	2011	3	2.82311542939767
Australia	AU	burrawan.au	-27.734896	151.139517	643	TRUE	3.60555127546399	1260	1	5	2012	4	2.14097916347697
Australia	AU	burrawan.au	-27.734896	151.139517	643	TRUE	3.60555127546399	1260	1	5	2013	5	3.12024479554637
Australia	AU	burrawan.au	-27.734896	151.139517	643	TRUE	3.60555127546399	1260	1	5	2014	6	1.89581191038968
Australia	AU	burrawan.au	-27.734896	151.139517	643	TRUE	3.60555127546399	1260	1	5	2015	7	2.77612343512686
Australia	AU	burrawan.au	-27.734896	151.139517	643	TRUE	3.60555127546399	1260	1	5	2016	8	2.72509452108147
Australia	AU	burrawan.au	-27.734896	151.139517	643	TRUE	3.60555127546399	1260	1	5	2017	9	3.04253613672214
Australia	AU	burrawan.au	-27.734896	151.139517	643	TRUE	3.60555127546399	1260	1	5	2018	10	2.75734667434307
Australia	AU	burrawan.au	-27.734896	151.139517	643	TRUE	3.60555127546399	1100	1	7	2009	1	1.9874428049358
Australia	AU	burrawan.au	-27.734896	151.139517	643	TRUE	3.60555127546399	1100	1	7	2010	2	2.76064861958136
Australia	AU	burrawan.au	-27.734896	151.139517	643	TRUE	3.60555127546399	1100	1	7	2011	3	2.42061577062577
Australia	AU	burrawan.au	-27.734896	151.139517	643	TRUE	3.60555127546399	1100	1	7	2012	4	2.36501974281653
Australia	AU	burrawan.au	-27.734896	151.139517	643	TRUE	3.60555127546399	1100	1	7	2013	5	2.64840880537252
Australia	AU	burrawan.au	-27.734896	151.139517	643	TRUE	3.60555127546399	1100	1	7	2014	6	1.97920909190712
Australia	AU	burrawan.au	-27.734896	151.139517	643	TRUE	3.60555127546399	1100	1	7	2015	7	2.48538777153804
Australia	AU	burrawan.au	-27.734896	151.139517	643	TRUE	3.60555127546399	1100	1	7	2016	8	2.50174372962799
Australia	AU	burrawan.au	-27.734896	151.139517	643	TRUE	3.60555127546399	1100	1	7	2017	9	2.29225607135648
Australia	AU	burrawan.au	-27.734896	151.139517	643	TRUE	3.60555127546399	1100	1	7	2018	10	2.76151438568248
Australia	AU	burrawan.au	-27.734896	151.139517	643	TRUE	3.60555127546399	920	2	12	2009	1	2.27600198996205
Australia	AU	burrawan.au	-27.734896	151.139517	643	TRUE	3.60555127546399	920	2	12	2010	2	2.89002958616342
Australia	AU	burrawan.au	-27.734896	151.139517	643	TRUE	3.60555127546399	920	2	12	2011	3	2.52348633234323
Australia	AU	burrawan.au	-27.734896	151.139517	643	TRUE	3.60555127546399	920	2	12	2012	4	2.32980452216407
Australia	AU	burrawan.au	-27.734896	151.139517	643	TRUE	3.60555127546399	920	2	12	2013	5	3.06509398935715
Australia	AU	burrawan.au	-27.734896	151.139517	643	TRUE	3.60555127546399	920	2	12	2014	6	2.34383381689452
Australia	AU	burrawan.au	-27.734896	151.139517	643	TRUE	3.60555127546399	920	2	12	2015	7	2.79093576624939
Australia	AU	burrawan.au	-27.734896	151.139517	643	TRUE	3.60555127546399	920	2	12	2016	8	2.75444772272288
Australia	AU	burrawan.au	-27.734896	151.139517	643	TRUE	3.60555127546399	920	2	12	2017	9	3.01190861334915
Australia	AU	burrawan.au	-27.734896	151.139517	643	TRUE	3.60555127546399	920	2	12	2018	10	2.68922003726384
Australia	AU	burrawan.au	-27.734896	151.139517	643	TRUE	3.60555127546399	1000	2	14	2009	1	2.37079056451927
Australia	AU	burrawan.au	-27.734896	151.139517	643	TRUE	3.60555127546399	1000	2	14	2010	2	2.85775452205944
Australia	AU	burrawan.au	-27.734896	151.139517	643	TRUE	3.60555127546399	1000	2	14	2011	3	2.71650416377322
Australia	AU	burrawan.au	-27.734896	151.139517	643	TRUE	3.60555127546399	1000	2	14	2012	4	2.14441851860207
Australia	AU	burrawan.au	-27.734896	151.139517	643	TRUE	3.60555127546399	1000	2	14	2013	5	3.07787640435928
Australia	AU	burrawan.au	-27.734896	151.139517	643	TRUE	3.60555127546399	1000	2	14	2014	6	1.50718097726024
Australia	AU	burrawan.au	-27.734896	151.139517	643	TRUE	3.60555127546399	1000	2	14	2015	7	2.58897161752066
Australia	AU	burrawan.au	-27.734896	151.139517	643	TRUE	3.60555127546399	1000	2	14	2016	8	2.54789156778178
Australia	AU	burrawan.au	-27.734896	151.139517	643	TRUE	3.60555127546399	1000	2	14	2017	9	2.18540048319045
Australia	AU	burrawan.au	-27.734896	151.139517	643	TRUE	3.60555127546399	1000	2	14	2018	10	2.68788552484871
Australia	AU	burrawan.au	-27.734896	151.139517	643	TRUE	3.60555127546399	830	2	16	2009	1	2.16479881969346
Australia	AU	burrawan.au	-27.734896	151.139517	643	TRUE	3.60555127546399	830	2	16	2010	2	2.29258831246555
Australia	AU	burrawan.au	-27.734896	151.139517	643	TRUE	3.60555127546399	830	2	16	2011	3	2.79165556727351
Australia	AU	burrawan.au	-27.734896	151.139517	643	TRUE	3.60555127546399	830	2	16	2012	4	1.82736927305383
Australia	AU	burrawan.au	-27.734896	151.139517	643	TRUE	3.60555127546399	830	2	16	2013	5	2.37511468469223
Australia	AU	burrawan.au	-27.734896	151.139517	643	TRUE	3.60555127546399	830	2	16	2014	6	1.5228744023138
Australia	AU	burrawan.au	-27.734896	151.139517	643	TRUE	3.60555127546399	830	2	16	2015	7	2.36680571482554
Australia	AU	burrawan.au	-27.734896	151.139517	643	TRUE	3.60555127546399	830	2	16	2016	8	2.79899573444388
Australia	AU	burrawan.au	-27.734896	151.139517	643	TRUE	3.60555127546399	830	2	16	2017	9	2.18069920129603
Australia	AU	burrawan.au	-27.734896	151.139517	643	TRUE	3.60555127546399	830	2	16	2018	10	2.61161711055434
Australia	AU	burrawan.au	-27.734896	151.139517	643	TRUE	3.60555127546399	880	2	20	2009	1	1.8733206018154
Australia	AU	burrawan.au	-27.734896	151.139517	643	TRUE	3.60555127546399	880	2	20	2010	2	2.45742769294648
Australia	AU	burrawan.au	-27.734896	151.139517	643	TRUE	3.60555127546399	880	2	20	2011	3	2.36604920980024
Australia	AU	burrawan.au	-27.734896	151.139517	643	TRUE	3.60555127546399	880	2	20	2012	4	1.99607365448528
Australia	AU	burrawan.au	-27.734896	151.139517	643	TRUE	3.60555127546399	880	2	20	2013	5	2.70560716340461
Australia	AU	burrawan.au	-27.734896	151.139517	643	TRUE	3.60555127546399	880	2	20	2014	6	2.41228242496877
Australia	AU	burrawan.au	-27.734896	151.139517	643	TRUE	3.60555127546399	880	2	20	2015	7	2.33247885752336
Australia	AU	burrawan.au	-27.734896	151.139517	643	TRUE	3.60555127546399	880	2	20	2016	8	2.79150117391331
Australia	AU	burrawan.au	-27.734896	151.139517	643	TRUE	3.60555127546399	880	2	20	2017	9	2.23678909940929
Australia	AU	burrawan.au	-27.734896	151.139517	643	TRUE	3.60555127546399	880	2	20	2018	10	1.76305344029961
Australia	AU	burrawan.au	-27.734896	151.139517	643	TRUE	3.60555127546399	620	3	24	2009	1	2.14519640611418
Australia	AU	burrawan.au	-27.734896	151.139517	643	TRUE	3.60555127546399	620	3	24	2010	2	1.9022749204745
Australia	AU	burrawan.au	-27.734896	151.139517	643	TRUE	3.60555127546399	620	3	24	2011	3	2.09743085394424
Australia	AU	burrawan.au	-27.734896	151.139517	643	TRUE	3.60555127546399	620	3	24	2012	4	2.31291748111637
Australia	AU	burrawan.au	-27.734896	151.139517	643	TRUE	3.60555127546399	620	3	24	2013	5	2.07700432679335
Australia	AU	burrawan.au	-27.734896	151.139517	643	TRUE	3.60555127546399	620	3	24	2014	6	2.11137174582403
Australia	AU	burrawan.au	-27.734896	151.139517	643	TRUE	3.60555127546399	620	3	24	2015	7	2.37231351575346
Australia	AU	burrawan.au	-27.734896	151.139517	643	TRUE	3.60555127546399	620	3	24	2016	8	2.2182465796683
Australia	AU	burrawan.au	-27.734896	151.139517	643	TRUE	3.60555127546399	620	3	24	2017	9	1.77195474896395
Australia	AU	burrawan.au	-27.734896	151.139517	643	TRUE	3.60555127546399	620	3	24	2018	10	1.32428245529769
Australia	AU	burrawan.au	-27.734896	151.139517	643	TRUE	3.60555127546399	530	3	27	2009	1	2.18878791263747
Australia	AU	burrawan.au	-27.734896	151.139517	643	TRUE	3.60555127546399	530	3	27	2010	2	2.78735419043372
Australia	AU	burrawan.au	-27.734896	151.139517	643	TRUE	3.60555127546399	530	3	27	2011	3	2.9204885646583
Australia	AU	burrawan.au	-27.734896	151.139517	643	TRUE	3.60555127546399	530	3	27	2012	4	1.87909587950007
Australia	AU	burrawan.au	-27.734896	151.139517	643	TRUE	3.60555127546399	530	3	27	2013	5	3.05250156341378
Australia	AU	burrawan.au	-27.734896	151.139517	643	TRUE	3.60555127546399	530	3	27	2014	6	2.79045335898166
Australia	AU	burrawan.au	-27.734896	151.139517	643	TRUE	3.60555127546399	530	3	27	2015	7	2.70930812971197
Australia	AU	burrawan.au	-27.734896	151.139517	643	TRUE	3.60555127546399	530	3	27	2016	8	2.5434471800817
Australia	AU	burrawan.au	-27.734896	151.139517	643	TRUE	3.60555127546399	530	3	27	2017	9	2.5887757562041
Australia	AU	burrawan.au	-27.734896	151.139517	643	TRUE	3.60555127546399	530	3	27	2018	10	2.51375015008182
Australia	AU	burrawan.au	-27.734896	151.139517	643	TRUE	3.60555127546399	790	3	28	2009	1	2.60146242549462
Australia	AU	burrawan.au	-27.734896	151.139517	643	TRUE	3.60555127546399	790	3	28	2010	2	2.10805737378385
Australia	AU	burrawan.au	-27.734896	151.139517	643	TRUE	3.60555127546399	790	3	28	2011	3	2.35945602012099
Australia	AU	burrawan.au	-27.734896	151.139517	643	TRUE	3.60555127546399	790	3	28	2012	4	2.10822665637493
Australia	AU	burrawan.au	-27.734896	151.139517	643	TRUE	3.60555127546399	790	3	28	2013	5	2.21761552866633
Australia	AU	burrawan.au	-27.734896	151.139517	643	TRUE	3.60555127546399	790	3	28	2014	6	1.3778979020127
Australia	AU	burrawan.au	-27.734896	151.139517	643	TRUE	3.60555127546399	790	3	28	2015	7	2.40610566865994
Australia	AU	burrawan.au	-27.734896	151.139517	643	TRUE	3.60555127546399	790	3	28	2016	8	2.55984680073932
Australia	AU	burrawan.au	-27.734896	151.139517	643	TRUE	3.60555127546399	790	3	28	2017	9	1.825101411598
Australia	AU	burrawan.au	-27.734896	151.139517	643	TRUE	3.60555127546399	790	3	28	2018	10	1.73439974252057
Australia	AU	burrawan.au	-27.734896	151.139517	643	TRUE	3.60555127546399	930	3	30	2009	1	2.64987009370241
Australia	AU	burrawan.au	-27.734896	151.139517	643	TRUE	3.60555127546399	930	3	30	2010	2	2.68939766282128
Australia	AU	burrawan.au	-27.734896	151.139517	643	TRUE	3.60555127546399	930	3	30	2011	3	2.9946250537686
Australia	AU	burrawan.au	-27.734896	151.139517	643	TRUE	3.60555127546399	930	3	30	2012	4	2.13289976994448
Australia	AU	burrawan.au	-27.734896	151.139517	643	TRUE	3.60555127546399	930	3	30	2013	5	3.27916484306227
Australia	AU	burrawan.au	-27.734896	151.139517	643	TRUE	3.60555127546399	930	3	30	2014	6	2.74809572962185
Australia	AU	burrawan.au	-27.734896	151.139517	643	TRUE	3.60555127546399	930	3	30	2015	7	2.52171327363833
Australia	AU	burrawan.au	-27.734896	151.139517	643	TRUE	3.60555127546399	930	3	30	2016	8	2.35714363456001
Australia	AU	burrawan.au	-27.734896	151.139517	643	TRUE	3.60555127546399	930	3	30	2017	9	2.88445549607049
Australia	AU	burrawan.au	-27.734896	151.139517	643	TRUE	3.60555127546399	930	3	30	2018	10	2.46849502450707
Australia	AU	kiny.au	-36.2	143.75	408	FALSE	2.23606797749979	890	1	1	2008	1	2.26892882243261
Australia	AU	kiny.au	-36.2	143.75	408	FALSE	2.23606797749979	890	1	1	2009	2	3.07371835034612
Australia	AU	kiny.au	-36.2	143.75	408	FALSE	2.23606797749979	890	1	1	2010	3	2.53655844257153
Australia	AU	kiny.au	-36.2	143.75	408	FALSE	2.23606797749979	890	1	1	2011	4	2.48301642014413
Australia	AU	kiny.au	-36.2	143.75	408	FALSE	2.23606797749979	890	1	1	2012	5	2.04921802267018
Australia	AU	kiny.au	-36.2	143.75	408	FALSE	2.23606797749979	890	1	1	2013	6	2.79726754083072
Australia	AU	kiny.au	-36.2	143.75	408	FALSE	2.23606797749979	890	1	1	2014	7	1.99166900737995
Australia	AU	kiny.au	-36.2	143.75	408	FALSE	2.23606797749979	890	1	1	2015	8	1.42651126136458
Australia	AU	kiny.au	-36.2	143.75	408	FALSE	2.23606797749979	890	1	1	2017	10	2.16136800223497
Australia	AU	kiny.au	-36.2	143.75	408	FALSE	2.23606797749979	1200	1	3	2008	1	2.76689595401754
Australia	AU	kiny.au	-36.2	143.75	408	FALSE	2.23606797749979	1200	1	3	2009	2	3.24674470972384
Australia	AU	kiny.au	-36.2	143.75	408	FALSE	2.23606797749979	1200	1	3	2010	3	2.81358098856819
Australia	AU	kiny.au	-36.2	143.75	408	FALSE	2.23606797749979	1200	1	3	2011	4	2.24427712080184
Australia	AU	kiny.au	-36.2	143.75	408	FALSE	2.23606797749979	1200	1	3	2012	5	2.07918124604762
Australia	AU	kiny.au	-36.2	143.75	408	FALSE	2.23606797749979	1200	1	3	2013	6	2.8750612633917
Australia	AU	kiny.au	-36.2	143.75	408	FALSE	2.23606797749979	1200	1	3	2014	7	2.59791447120253
Australia	AU	kiny.au	-36.2	143.75	408	FALSE	2.23606797749979	1200	1	3	2015	8	1.26717172840301
Australia	AU	kiny.au	-36.2	143.75	408	FALSE	2.23606797749979	1200	1	3	2017	10	2.15836249209525
Australia	AU	kiny.au	-36.2	143.75	408	FALSE	2.23606797749979	1090	1	6	2008	1	2.66010622172324
Australia	AU	kiny.au	-36.2	143.75	408	FALSE	2.23606797749979	1090	1	6	2009	2	3.31806333496276
Australia	AU	kiny.au	-36.2	143.75	408	FALSE	2.23606797749979	1090	1	6	2010	3	2.47421626407626
Australia	AU	kiny.au	-36.2	143.75	408	FALSE	2.23606797749979	1090	1	6	2011	4	2.62293896921149
Australia	AU	kiny.au	-36.2	143.75	408	FALSE	2.23606797749979	1090	1	6	2012	5	2.40857912540867
Australia	AU	kiny.au	-36.2	143.75	408	FALSE	2.23606797749979	1090	1	6	2013	6	2.39794000867204
Australia	AU	kiny.au	-36.2	143.75	408	FALSE	2.23606797749979	1090	1	6	2014	7	2.5946135091601
Australia	AU	kiny.au	-36.2	143.75	408	FALSE	2.23606797749979	1090	1	6	2015	8	1.8767949762007
Australia	AU	kiny.au	-36.2	143.75	408	FALSE	2.23606797749979	1090	1	6	2017	10	2.13987908640124
Australia	AU	kiny.au	-36.2	143.75	408	FALSE	2.23606797749979	1050	1	8	2008	1	2.1156105116743
Australia	AU	kiny.au	-36.2	143.75	408	FALSE	2.23606797749979	1050	1	8	2009	2	3.01283722470517
Australia	AU	kiny.au	-36.2	143.75	408	FALSE	2.23606797749979	1050	1	8	2010	3	2.76342799356294
Australia	AU	kiny.au	-36.2	143.75	408	FALSE	2.23606797749979	1050	1	8	2011	4	2.45833562599195
Australia	AU	kiny.au	-36.2	143.75	408	FALSE	2.23606797749979	1050	1	8	2012	5	2.24229290498293
Australia	AU	kiny.au	-36.2	143.75	408	FALSE	2.23606797749979	1050	1	8	2013	6	2.52762990087134
Australia	AU	kiny.au	-36.2	143.75	408	FALSE	2.23606797749979	1050	1	8	2014	7	1.84198480459011
Australia	AU	kiny.au	-36.2	143.75	408	FALSE	2.23606797749979	1050	1	8	2015	8	1.57170883180869
Australia	AU	kiny.au	-36.2	143.75	408	FALSE	2.23606797749979	1050	1	8	2017	10	2.19312459835446
Australia	AU	kiny.au	-36.2	143.75	408	FALSE	2.23606797749979	930	2	12	2008	1	2.28981183911762
Australia	AU	kiny.au	-36.2	143.75	408	FALSE	2.23606797749979	930	2	12	2009	2	2.86923171973098
Australia	AU	kiny.au	-36.2	143.75	408	FALSE	2.23606797749979	930	2	12	2010	3	2.44404479591808
Australia	AU	kiny.au	-36.2	143.75	408	FALSE	2.23606797749979	930	2	12	2011	4	2.40671045860979
Australia	AU	kiny.au	-36.2	143.75	408	FALSE	2.23606797749979	930	2	12	2012	5	2.43264866001311
Australia	AU	kiny.au	-36.2	143.75	408	FALSE	2.23606797749979	930	2	12	2013	6	2.46239799789896
Australia	AU	kiny.au	-36.2	143.75	408	FALSE	2.23606797749979	930	2	12	2014	7	2.08457627793433
Australia	AU	kiny.au	-36.2	143.75	408	FALSE	2.23606797749979	930	2	12	2015	8	1.7481880270062
Australia	AU	kiny.au	-36.2	143.75	408	FALSE	2.23606797749979	930	2	12	2017	10	2.01283722470517
Australia	AU	kiny.au	-36.2	143.75	408	FALSE	2.23606797749979	1030	2	16	2008	1	2.58393520253675
Australia	AU	kiny.au	-36.2	143.75	408	FALSE	2.23606797749979	1030	2	16	2009	2	3.03742649794062
Australia	AU	kiny.au	-36.2	143.75	408	FALSE	2.23606797749979	1030	2	16	2010	3	2.85491302230786
Australia	AU	kiny.au	-36.2	143.75	408	FALSE	2.23606797749979	1030	2	16	2011	4	2.32633586092875
Australia	AU	kiny.au	-36.2	143.75	408	FALSE	2.23606797749979	1030	2	16	2012	5	1
Australia	AU	kiny.au	-36.2	143.75	408	FALSE	2.23606797749979	1030	2	16	2013	6	2.5705429398819
Australia	AU	kiny.au	-36.2	143.75	408	FALSE	2.23606797749979	1030	2	16	2014	7	2.73996769675951
Australia	AU	kiny.au	-36.2	143.75	408	FALSE	2.23606797749979	1030	2	16	2015	8	0.982271233039568
Australia	AU	kiny.au	-36.2	143.75	408	FALSE	2.23606797749979	1030	2	16	2017	10	2.47421626407626
Australia	AU	kiny.au	-36.2	143.75	408	FALSE	2.23606797749979	1140	2	17	2008	1	2.43031697988197
Australia	AU	kiny.au	-36.2	143.75	408	FALSE	2.23606797749979	1140	2	17	2009	2	2.88649072517248
Australia	AU	kiny.au	-36.2	143.75	408	FALSE	2.23606797749979	1140	2	17	2010	3	2.54282542695918
Australia	AU	kiny.au	-36.2	143.75	408	FALSE	2.23606797749979	1140	2	17	2011	4	2.39252108993193
Australia	AU	kiny.au	-36.2	143.75	408	FALSE	2.23606797749979	1140	2	17	2012	5	1.57287160220048
Australia	AU	kiny.au	-36.2	143.75	408	FALSE	2.23606797749979	1140	2	17	2013	6	2.49415459401844
Australia	AU	kiny.au	-36.2	143.75	408	FALSE	2.23606797749979	1140	2	17	2014	7	1.73878055848437
Australia	AU	kiny.au	-36.2	143.75	408	FALSE	2.23606797749979	1140	2	17	2015	8	1.09342168516224
Australia	AU	kiny.au	-36.2	143.75	408	FALSE	2.23606797749979	1140	2	17	2017	10	1.61278385671974
Australia	AU	kiny.au	-36.2	143.75	408	FALSE	2.23606797749979	1010	2	18	2008	1	2.16331048896369
Australia	AU	kiny.au	-36.2	143.75	408	FALSE	2.23606797749979	1010	2	18	2009	2	2.97772360528885
Australia	AU	kiny.au	-36.2	143.75	408	FALSE	2.23606797749979	1010	2	18	2010	3	2.80753502806885
Australia	AU	kiny.au	-36.2	143.75	408	FALSE	2.23606797749979	1010	2	18	2011	4	2.52659770910345
Australia	AU	kiny.au	-36.2	143.75	408	FALSE	2.23606797749979	1010	2	18	2012	5	2.12024479554637
Australia	AU	kiny.au	-36.2	143.75	408	FALSE	2.23606797749979	1010	2	18	2013	6	2.29225607135648
Australia	AU	kiny.au	-36.2	143.75	408	FALSE	2.23606797749979	1010	2	18	2014	7	2.18269990333604
Australia	AU	kiny.au	-36.2	143.75	408	FALSE	2.23606797749979	1010	2	18	2015	8	1.38201704257487
Australia	AU	kiny.au	-36.2	143.75	408	FALSE	2.23606797749979	1010	2	18	2017	10	2.20139712432045
Australia	AU	kiny.au	-36.2	143.75	408	FALSE	2.23606797749979	1250	3	21	2008	1	2.38569562541056
Australia	AU	kiny.au	-36.2	143.75	408	FALSE	2.23606797749979	1250	3	21	2009	2	3.34537373055909
Australia	AU	kiny.au	-36.2	143.75	408	FALSE	2.23606797749979	1250	3	21	2010	3	2.61278385671974
Australia	AU	kiny.au	-36.2	143.75	408	FALSE	2.23606797749979	1250	3	21	2011	4	2.47784447633876
Australia	AU	kiny.au	-36.2	143.75	408	FALSE	2.23606797749979	1250	3	21	2012	5	2.24625231229932
Australia	AU	kiny.au	-36.2	143.75	408	FALSE	2.23606797749979	1250	3	21	2013	6	2.33645973384853
Australia	AU	kiny.au	-36.2	143.75	408	FALSE	2.23606797749979	1250	3	21	2014	7	2.04610478724604
Australia	AU	kiny.au	-36.2	143.75	408	FALSE	2.23606797749979	1250	3	21	2015	8	1.38738982633873
Australia	AU	kiny.au	-36.2	143.75	408	FALSE	2.23606797749979	1250	3	21	2017	10	0.602059991327962
Australia	AU	kiny.au	-36.2	143.75	408	FALSE	2.23606797749979	1070	3	23	2008	1	2.36977228859696
Australia	AU	kiny.au	-36.2	143.75	408	FALSE	2.23606797749979	1070	3	23	2009	2	3.16435285578444
Australia	AU	kiny.au	-36.2	143.75	408	FALSE	2.23606797749979	1070	3	23	2010	3	2.60205999132796
Australia	AU	kiny.au	-36.2	143.75	408	FALSE	2.23606797749979	1070	3	23	2011	4	2.31260043926126
Australia	AU	kiny.au	-36.2	143.75	408	FALSE	2.23606797749979	1070	3	23	2012	5	2.16908635748702
Australia	AU	kiny.au	-36.2	143.75	408	FALSE	2.23606797749979	1070	3	23	2013	6	2.47712125471966
Australia	AU	kiny.au	-36.2	143.75	408	FALSE	2.23606797749979	1070	3	23	2014	7	2.07445071895459
Australia	AU	kiny.au	-36.2	143.75	408	FALSE	2.23606797749979	1070	3	23	2015	8	1.66370092538965
Australia	AU	kiny.au	-36.2	143.75	408	FALSE	2.23606797749979	1070	3	23	2017	10	2.35024801833416
Australia	AU	kiny.au	-36.2	143.75	408	FALSE	2.23606797749979	1410	3	28	2008	1	2.31249470718967
Australia	AU	kiny.au	-36.2	143.75	408	FALSE	2.23606797749979	1410	3	28	2009	2	3.49276038902684
Australia	AU	kiny.au	-36.2	143.75	408	FALSE	2.23606797749979	1410	3	28	2010	3	2.31597034545692
Australia	AU	kiny.au	-36.2	143.75	408	FALSE	2.23606797749979	1410	3	28	2011	4	2.35218251811136
Australia	AU	kiny.au	-36.2	143.75	408	FALSE	2.23606797749979	1410	3	28	2012	5	1.20951501454263
Australia	AU	kiny.au	-36.2	143.75	408	FALSE	2.23606797749979	1410	3	28	2013	6	2.51982799377572
Australia	AU	kiny.au	-36.2	143.75	408	FALSE	2.23606797749979	1410	3	28	2014	7	2.0982975364947
Australia	AU	kiny.au	-36.2	143.75	408	FALSE	2.23606797749979	1410	3	28	2015	8	0.301029995663981
Australia	AU	kiny.au	-36.2	143.75	408	FALSE	2.23606797749979	1410	3	28	2017	10	1.93449845124357
Australia	AU	kiny.au	-36.2	143.75	408	FALSE	2.23606797749979	1040	3	30	2008	1	2.00667992774083
Australia	AU	kiny.au	-36.2	143.75	408	FALSE	2.23606797749979	1040	3	30	2009	2	3.25767857486918
Australia	AU	kiny.au	-36.2	143.75	408	FALSE	2.23606797749979	1040	3	30	2010	3	2.83632411570675
Australia	AU	kiny.au	-36.2	143.75	408	FALSE	2.23606797749979	1040	3	30	2011	4	2.40993312333129
Australia	AU	kiny.au	-36.2	143.75	408	FALSE	2.23606797749979	1040	3	30	2012	5	1.8992731873176
Australia	AU	kiny.au	-36.2	143.75	408	FALSE	2.23606797749979	1040	3	30	2013	6	2.63648789635337
Australia	AU	kiny.au	-36.2	143.75	408	FALSE	2.23606797749979	1040	3	30	2014	7	2.09061070782841
Australia	AU	kiny.au	-36.2	143.75	408	FALSE	2.23606797749979	1040	3	30	2015	8	1.6159500516564
Australia	AU	kiny.au	-36.2	143.75	408	FALSE	2.23606797749979	1040	3	30	2017	10	1.6232492903979
Australia	AU	mtca.au	-31.782138	117.610853	324	TRUE	3	NA	1	2	2009	1	2.44591541395112
Australia	AU	mtca.au	-31.782138	117.610853	324	TRUE	3	NA	1	2	2010	2	2.00238207493276
Australia	AU	mtca.au	-31.782138	117.610853	324	TRUE	3	NA	1	2	2011	3	2.29501701188146
Australia	AU	mtca.au	-31.782138	117.610853	324	TRUE	3	NA	1	2	2012	4	2.35073245171613
Australia	AU	mtca.au	-31.782138	117.610853	324	TRUE	3	NA	1	2	2013	5	2.74079676697356
Australia	AU	mtca.au	-31.782138	117.610853	324	TRUE	3	NA	1	2	2014	6	2.27126061048744
Australia	AU	mtca.au	-31.782138	117.610853	324	TRUE	3	NA	1	2	2015	7	2.71079409993033
Australia	AU	mtca.au	-31.782138	117.610853	324	TRUE	3	NA	1	2	2016	8	2.76937732607614
Australia	AU	mtca.au	-31.782138	117.610853	324	TRUE	3	NA	1	2	2017	9	2.43616264704076
Australia	AU	mtca.au	-31.782138	117.610853	324	TRUE	3	NA	1	2	2018	10	2.55738688205951
Australia	AU	mtca.au	-31.782138	117.610853	324	TRUE	3	NA	1	5	2009	1	2.70247361907856
Australia	AU	mtca.au	-31.782138	117.610853	324	TRUE	3	NA	1	5	2010	2	2.32170196950074
Australia	AU	mtca.au	-31.782138	117.610853	324	TRUE	3	NA	1	5	2011	3	2.40773072802634
Australia	AU	mtca.au	-31.782138	117.610853	324	TRUE	3	NA	1	5	2012	4	2.41220846588168
Australia	AU	mtca.au	-31.782138	117.610853	324	TRUE	3	NA	1	5	2013	5	2.35841078620634
Australia	AU	mtca.au	-31.782138	117.610853	324	TRUE	3	NA	1	5	2014	6	2.44878358962896
Australia	AU	mtca.au	-31.782138	117.610853	324	TRUE	3	NA	1	5	2015	7	2.36021461329535
Australia	AU	mtca.au	-31.782138	117.610853	324	TRUE	3	NA	1	5	2016	8	2.91354895790652
Australia	AU	mtca.au	-31.782138	117.610853	324	TRUE	3	NA	1	5	2017	9	2.70671778233676
Australia	AU	mtca.au	-31.782138	117.610853	324	TRUE	3	NA	1	5	2018	10	2.63978521298682
Australia	AU	mtca.au	-31.782138	117.610853	324	TRUE	3	NA	1	8	2009	1	1.54777470538782
Australia	AU	mtca.au	-31.782138	117.610853	324	TRUE	3	NA	1	8	2010	2	2.05057307675515
Australia	AU	mtca.au	-31.782138	117.610853	324	TRUE	3	NA	1	8	2011	3	2.16893921383598
Australia	AU	mtca.au	-31.782138	117.610853	324	TRUE	3	NA	1	8	2012	4	1.99343623049761
Australia	AU	mtca.au	-31.782138	117.610853	324	TRUE	3	NA	1	8	2013	5	2.19920647916166
Australia	AU	mtca.au	-31.782138	117.610853	324	TRUE	3	NA	1	8	2014	6	2.31217735643978
Australia	AU	mtca.au	-31.782138	117.610853	324	TRUE	3	NA	1	8	2015	7	2.25151655229168
Australia	AU	mtca.au	-31.782138	117.610853	324	TRUE	3	NA	1	8	2016	8	2.18752072083646
Australia	AU	mtca.au	-31.782138	117.610853	324	TRUE	3	NA	1	8	2017	9	2.33945144130644
Australia	AU	mtca.au	-31.782138	117.610853	324	TRUE	3	NA	1	8	2018	10	1.81023251799508
Australia	AU	mtca.au	-31.782138	117.610853	324	TRUE	3	NA	1	9	2009	1	1.47202469770028
Australia	AU	mtca.au	-31.782138	117.610853	324	TRUE	3	NA	1	9	2010	2	1.64787176530623
Australia	AU	mtca.au	-31.782138	117.610853	324	TRUE	3	NA	1	9	2011	3	1.35888620440587
Australia	AU	mtca.au	-31.782138	117.610853	324	TRUE	3	NA	1	9	2012	4	1.5321171162488
Australia	AU	mtca.au	-31.782138	117.610853	324	TRUE	3	NA	1	9	2013	5	2.37088301677761
Australia	AU	mtca.au	-31.782138	117.610853	324	TRUE	3	NA	1	9	2014	6	1.87708325665065
Australia	AU	mtca.au	-31.782138	117.610853	324	TRUE	3	NA	1	9	2015	7	2.21444644571839
Australia	AU	mtca.au	-31.782138	117.610853	324	TRUE	3	NA	1	9	2016	8	2.22788670461367
Australia	AU	mtca.au	-31.782138	117.610853	324	TRUE	3	NA	1	9	2017	9	2.47055748521727
Australia	AU	mtca.au	-31.782138	117.610853	324	TRUE	3	NA	1	9	2018	10	1.73279569828933
Australia	AU	mtca.au	-31.782138	117.610853	324	TRUE	3	NA	2	16	2009	1	1.70500795933334
Australia	AU	mtca.au	-31.782138	117.610853	324	TRUE	3	NA	2	16	2010	2	1.87563993700417
Australia	AU	mtca.au	-31.782138	117.610853	324	TRUE	3	NA	2	16	2011	3	2.36716948853468
Australia	AU	mtca.au	-31.782138	117.610853	324	TRUE	3	NA	2	16	2012	4	1.79830528202198
Australia	AU	mtca.au	-31.782138	117.610853	324	TRUE	3	NA	2	16	2013	5	2.37876117531637
Australia	AU	mtca.au	-31.782138	117.610853	324	TRUE	3	NA	2	16	2014	6	2.39005149645899
Australia	AU	mtca.au	-31.782138	117.610853	324	TRUE	3	NA	2	16	2015	7	1.90687353472207
Australia	AU	mtca.au	-31.782138	117.610853	324	TRUE	3	NA	2	16	2016	8	2.71891668601486
Australia	AU	mtca.au	-31.782138	117.610853	324	TRUE	3	NA	2	16	2017	9	2.66464197555613
Australia	AU	mtca.au	-31.782138	117.610853	324	TRUE	3	NA	2	16	2018	10	2.42586014507784
Australia	AU	mtca.au	-31.782138	117.610853	324	TRUE	3	NA	2	18	2009	1	2.2792105126014
Australia	AU	mtca.au	-31.782138	117.610853	324	TRUE	3	NA	2	18	2010	2	2.20924684875337
Australia	AU	mtca.au	-31.782138	117.610853	324	TRUE	3	NA	2	18	2011	3	2.5591282656543
Australia	AU	mtca.au	-31.782138	117.610853	324	TRUE	3	NA	2	18	2012	4	2.45476866130985
Australia	AU	mtca.au	-31.782138	117.610853	324	TRUE	3	NA	2	18	2013	5	2.65724712988372
Australia	AU	mtca.au	-31.782138	117.610853	324	TRUE	3	NA	2	18	2014	6	2.6364377439794
Australia	AU	mtca.au	-31.782138	117.610853	324	TRUE	3	NA	2	18	2015	7	2.58438776944696
Australia	AU	mtca.au	-31.782138	117.610853	324	TRUE	3	NA	2	18	2016	8	2.52504480703685
Australia	AU	mtca.au	-31.782138	117.610853	324	TRUE	3	NA	2	18	2017	9	2.6954816764902
Australia	AU	mtca.au	-31.782138	117.610853	324	TRUE	3	NA	2	18	2018	10	2.68137693319981
Australia	AU	mtca.au	-31.782138	117.610853	324	TRUE	3	NA	2	19	2009	1	2.27600198996205
Australia	AU	mtca.au	-31.782138	117.610853	324	TRUE	3	NA	2	19	2010	2	1.94324712513786
Australia	AU	mtca.au	-31.782138	117.610853	324	TRUE	3	NA	2	19	2011	3	2.2087100199064
Australia	AU	mtca.au	-31.782138	117.610853	324	TRUE	3	NA	2	19	2012	4	2.0665122778566
Australia	AU	mtca.au	-31.782138	117.610853	324	TRUE	3	NA	2	19	2013	5	2.48129927333286
Australia	AU	mtca.au	-31.782138	117.610853	324	TRUE	3	NA	2	19	2014	6	2.43296929087441
Australia	AU	mtca.au	-31.782138	117.610853	324	TRUE	3	NA	2	19	2015	7	2.59533084980534
Australia	AU	mtca.au	-31.782138	117.610853	324	TRUE	3	NA	2	19	2016	8	2.63144376901317
Australia	AU	mtca.au	-31.782138	117.610853	324	TRUE	3	NA	2	19	2017	9	2.91803033678488
Australia	AU	mtca.au	-31.782138	117.610853	324	TRUE	3	NA	2	19	2018	10	2.81221123676862
Australia	AU	mtca.au	-31.782138	117.610853	324	TRUE	3	NA	2	20	2009	1	1.72427586960079
Australia	AU	mtca.au	-31.782138	117.610853	324	TRUE	3	NA	2	20	2010	2	1.95351808144499
Australia	AU	mtca.au	-31.782138	117.610853	324	TRUE	3	NA	2	20	2011	3	2.29203443599474
Australia	AU	mtca.au	-31.782138	117.610853	324	TRUE	3	NA	2	20	2012	4	2.23527587668705
Australia	AU	mtca.au	-31.782138	117.610853	324	TRUE	3	NA	2	20	2013	5	2.58109592410605
Australia	AU	mtca.au	-31.782138	117.610853	324	TRUE	3	NA	2	20	2014	6	2.84114039061211
Australia	AU	mtca.au	-31.782138	117.610853	324	TRUE	3	NA	2	20	2015	7	2.73279569828933
Australia	AU	mtca.au	-31.782138	117.610853	324	TRUE	3	NA	2	20	2016	8	2.67024585307412
Australia	AU	mtca.au	-31.782138	117.610853	324	TRUE	3	NA	2	20	2017	9	2.22659990520736
Australia	AU	mtca.au	-31.782138	117.610853	324	TRUE	3	NA	2	20	2018	10	2.17695898058691
Australia	AU	mtca.au	-31.782138	117.610853	324	TRUE	3	NA	3	22	2009	1	2.47085132452612
Australia	AU	mtca.au	-31.782138	117.610853	324	TRUE	3	NA	3	22	2010	2	2.13337921192352
Australia	AU	mtca.au	-31.782138	117.610853	324	TRUE	3	NA	3	22	2011	3	2.65412839126181
Australia	AU	mtca.au	-31.782138	117.610853	324	TRUE	3	NA	3	22	2012	4	2.3392526340327
Australia	AU	mtca.au	-31.782138	117.610853	324	TRUE	3	NA	3	22	2013	5	2.20628604441243
Australia	AU	mtca.au	-31.782138	117.610853	324	TRUE	3	NA	3	22	2014	6	2.74566022570608
Australia	AU	mtca.au	-31.782138	117.610853	324	TRUE	3	NA	3	22	2015	7	2.58126680527367
Australia	AU	mtca.au	-31.782138	117.610853	324	TRUE	3	NA	3	22	2016	8	2.71891668601486
Australia	AU	mtca.au	-31.782138	117.610853	324	TRUE	3	NA	3	22	2017	9	2.74036268949424
Australia	AU	mtca.au	-31.782138	117.610853	324	TRUE	3	NA	3	22	2018	10	2.72550326885932
Australia	AU	mtca.au	-31.782138	117.610853	324	TRUE	3	NA	3	24	2009	1	1.60260252042026
Australia	AU	mtca.au	-31.782138	117.610853	324	TRUE	3	NA	3	24	2010	2	1.58827170684233
Australia	AU	mtca.au	-31.782138	117.610853	324	TRUE	3	NA	3	24	2011	3	2.16820274684263
Australia	AU	mtca.au	-31.782138	117.610853	324	TRUE	3	NA	3	24	2012	4	2.08044609461105
Australia	AU	mtca.au	-31.782138	117.610853	324	TRUE	3	NA	3	24	2013	5	1.97520196225785
Australia	AU	mtca.au	-31.782138	117.610853	324	TRUE	3	NA	3	24	2014	6	2.09950799372796
Australia	AU	mtca.au	-31.782138	117.610853	324	TRUE	3	NA	3	24	2015	7	2.22128379949269
Australia	AU	mtca.au	-31.782138	117.610853	324	TRUE	3	NA	3	24	2016	8	1.99122607569249
Australia	AU	mtca.au	-31.782138	117.610853	324	TRUE	3	NA	3	24	2017	9	1.9566485792052
Australia	AU	mtca.au	-31.782138	117.610853	324	TRUE	3	NA	3	24	2018	10	1.73359846096134
Australia	AU	mtca.au	-31.782138	117.610853	324	TRUE	3	NA	3	27	2009	1	2.14875685132179
Australia	AU	mtca.au	-31.782138	117.610853	324	TRUE	3	NA	3	27	2010	2	1.69284691927723
Australia	AU	mtca.au	-31.782138	117.610853	324	TRUE	3	NA	3	27	2011	3	2.13337921192352
Australia	AU	mtca.au	-31.782138	117.610853	324	TRUE	3	NA	3	27	2012	4	1.68529378138678
Australia	AU	mtca.au	-31.782138	117.610853	324	TRUE	3	NA	3	27	2013	5	2.06164093406169
Australia	AU	mtca.au	-31.782138	117.610853	324	TRUE	3	NA	3	27	2014	6	2.21629788663039
Australia	AU	mtca.au	-31.782138	117.610853	324	TRUE	3	NA	3	27	2015	7	2.57628374764826
Australia	AU	mtca.au	-31.782138	117.610853	324	TRUE	3	NA	3	27	2016	8	2.80243162643072
Australia	AU	mtca.au	-31.782138	117.610853	324	TRUE	3	NA	3	27	2017	9	2.73439974252057
Australia	AU	mtca.au	-31.782138	117.610853	324	TRUE	3	NA	3	27	2018	10	1.88451215919039
Australia	AU	mtca.au	-31.782138	117.610853	324	TRUE	3	NA	3	29	2009	1	2.53453375600512
Australia	AU	mtca.au	-31.782138	117.610853	324	TRUE	3	NA	3	29	2010	2	2.30524385750601
Australia	AU	mtca.au	-31.782138	117.610853	324	TRUE	3	NA	3	29	2011	3	2.41655730119148
Australia	AU	mtca.au	-31.782138	117.610853	324	TRUE	3	NA	3	29	2012	4	2.21669359916975
Australia	AU	mtca.au	-31.782138	117.610853	324	TRUE	3	NA	3	29	2013	5	2.41136713574273
Australia	AU	mtca.au	-31.782138	117.610853	324	TRUE	3	NA	3	29	2014	6	2.54518336821541
Australia	AU	mtca.au	-31.782138	117.610853	324	TRUE	3	NA	3	29	2015	7	2.54051716959257
Australia	AU	mtca.au	-31.782138	117.610853	324	TRUE	3	NA	3	29	2016	8	2.69019608002851
Australia	AU	mtca.au	-31.782138	117.610853	324	TRUE	3	NA	3	29	2017	9	2.74663419893758
Australia	AU	mtca.au	-31.782138	117.610853	324	TRUE	3	NA	3	29	2018	10	2.35602585719312
Australia	AU	mtca.au	-31.782138	117.610853	324	TRUE	3	NA	4	36	2009	1	2.36986495785623
Australia	AU	mtca.au	-31.782138	117.610853	324	TRUE	3	NA	4	36	2010	2	2.18184358794477
Australia	AU	mtca.au	-31.782138	117.610853	324	TRUE	3	NA	4	36	2011	3	2.54838941813292
Australia	AU	mtca.au	-31.782138	117.610853	324	TRUE	3	NA	4	36	2012	4	2.24303804868629
Australia	AU	mtca.au	-31.782138	117.610853	324	TRUE	3	NA	4	36	2013	5	2.44862903643092
Australia	AU	mtca.au	-31.782138	117.610853	324	TRUE	3	NA	4	36	2014	6	2.56002624891289
Australia	AU	mtca.au	-31.782138	117.610853	324	TRUE	3	NA	4	36	2015	7	2.48869169831694
Australia	AU	mtca.au	-31.782138	117.610853	324	TRUE	3	NA	4	36	2016	8	2.67942789661212
Australia	AU	mtca.au	-31.782138	117.610853	324	TRUE	3	NA	4	36	2018	10	2.59100892467731
Australia	AU	mtca.au	-31.782138	117.610853	324	TRUE	3	NA	4	37	2009	1	2.28869626059026
Australia	AU	mtca.au	-31.782138	117.610853	324	TRUE	3	NA	4	37	2010	2	2.36153897126928
Australia	AU	mtca.au	-31.782138	117.610853	324	TRUE	3	NA	4	37	2011	3	2.61405310598722
Australia	AU	mtca.au	-31.782138	117.610853	324	TRUE	3	NA	4	37	2012	4	2.44715803134222
Australia	AU	mtca.au	-31.782138	117.610853	324	TRUE	3	NA	4	37	2013	5	2.545059584694
Australia	AU	mtca.au	-31.782138	117.610853	324	TRUE	3	NA	4	37	2014	6	2.53058385964512
Australia	AU	mtca.au	-31.782138	117.610853	324	TRUE	3	NA	4	37	2015	7	2.74519194155766
Australia	AU	mtca.au	-31.782138	117.610853	324	TRUE	3	NA	4	37	2016	8	2.66558099101795
Australia	AU	mtca.au	-31.782138	117.610853	324	TRUE	3	NA	4	37	2017	9	2.46834733041216
Australia	AU	mtca.au	-31.782138	117.610853	324	TRUE	3	NA	4	37	2018	10	2.66412465032294
Australia	AU	mtca.au	-31.782138	117.610853	324	TRUE	3	NA	4	38	2009	1	1.86153441085904
Australia	AU	mtca.au	-31.782138	117.610853	324	TRUE	3	NA	4	38	2010	2	1.74390155048518
Australia	AU	mtca.au	-31.782138	117.610853	324	TRUE	3	NA	4	38	2011	3	2.17084820364331
Australia	AU	mtca.au	-31.782138	117.610853	324	TRUE	3	NA	4	38	2012	4	2.00086772153123
Australia	AU	mtca.au	-31.782138	117.610853	324	TRUE	3	NA	4	38	2013	5	2.36595572266568
Australia	AU	mtca.au	-31.782138	117.610853	324	TRUE	3	NA	4	38	2014	6	2.48344464809854
Australia	AU	mtca.au	-31.782138	117.610853	324	TRUE	3	NA	4	38	2015	7	2.29633605460205
Australia	AU	mtca.au	-31.782138	117.610853	324	TRUE	3	NA	4	38	2016	8	2.63245729218472
Australia	AU	mtca.au	-31.782138	117.610853	324	TRUE	3	NA	4	38	2017	9	2.45331834004704
Australia	AU	mtca.au	-31.782138	117.610853	324	TRUE	3	NA	4	38	2018	10	2.38327665040765
Australia	AU	mtca.au	-31.782138	117.610853	324	TRUE	3	NA	4	40	2009	1	1.78175537465247
Australia	AU	mtca.au	-31.782138	117.610853	324	TRUE	3	NA	4	40	2010	2	2.01199311465926
Australia	AU	mtca.au	-31.782138	117.610853	324	TRUE	3	NA	4	40	2011	3	2.18906900939932
Australia	AU	mtca.au	-31.782138	117.610853	324	TRUE	3	NA	4	40	2012	4	2.20085049809108
Australia	AU	mtca.au	-31.782138	117.610853	324	TRUE	3	NA	4	40	2013	5	2.23766938387843
Australia	AU	mtca.au	-31.782138	117.610853	324	TRUE	3	NA	4	40	2014	6	2.39602489660859
Australia	AU	mtca.au	-31.782138	117.610853	324	TRUE	3	NA	4	40	2015	7	2.40832478017041
Australia	AU	mtca.au	-31.782138	117.610853	324	TRUE	3	NA	4	40	2016	8	1.9566485792052
Australia	AU	mtca.au	-31.782138	117.610853	324	TRUE	3	NA	4	40	2017	9	2.45178643552429
Australia	AU	mtca.au	-31.782138	117.610853	324	TRUE	3	NA	4	40	2018	10	2.00646604224923
Europe	UK	lancaster.uk	53.98562471	-2.628417566	1522	TRUE	3	15530	1	1	2009	1	2.32118402730231
Europe	UK	lancaster.uk	53.98562471	-2.628417566	1522	TRUE	3	15530	1	1	2010	2	1.94987770403687
Europe	UK	lancaster.uk	53.98562471	-2.628417566	1522	TRUE	3	15530	1	1	2011	3	2.27772378876245
Europe	UK	lancaster.uk	53.98562471	-2.628417566	1522	TRUE	3	15530	1	1	2014	6	2.22297644989339
Europe	UK	lancaster.uk	53.98562471	-2.628417566	1522	TRUE	3	15530	1	1	2015	7	2.04727486738418
Europe	UK	lancaster.uk	53.98562471	-2.628417566	1522	TRUE	3	15530	1	1	2016	8	2.25224605047312
Europe	UK	lancaster.uk	53.98562471	-2.628417566	1522	TRUE	3	15530	1	1	2017	9	1.85703079827262
Europe	UK	lancaster.uk	53.98562471	-2.628417566	1522	TRUE	3	10410	1	3	2009	1	1.83569057149243
Europe	UK	lancaster.uk	53.98562471	-2.628417566	1522	TRUE	3	10410	1	3	2010	2	1.60530504614111
Europe	UK	lancaster.uk	53.98562471	-2.628417566	1522	TRUE	3	10410	1	3	2011	3	1.96094619573383
Europe	UK	lancaster.uk	53.98562471	-2.628417566	1522	TRUE	3	10410	1	3	2014	6	2.08278537031645
Europe	UK	lancaster.uk	53.98562471	-2.628417566	1522	TRUE	3	10410	1	3	2015	7	2.00216606175651
Europe	UK	lancaster.uk	53.98562471	-2.628417566	1522	TRUE	3	10410	1	3	2016	8	2.15654915133178
Europe	UK	lancaster.uk	53.98562471	-2.628417566	1522	TRUE	3	10410	1	3	2017	9	1.65991620006985
Europe	UK	lancaster.uk	53.98562471	-2.628417566	1522	TRUE	3	12700	1	5	2009	1	3.39707054995941
Europe	UK	lancaster.uk	53.98562471	-2.628417566	1522	TRUE	3	12700	1	5	2010	2	2.04040452891416
Europe	UK	lancaster.uk	53.98562471	-2.628417566	1522	TRUE	3	12700	1	5	2011	3	2.41205714669016
Europe	UK	lancaster.uk	53.98562471	-2.628417566	1522	TRUE	3	12700	1	5	2014	6	2.37548071461857
Europe	UK	lancaster.uk	53.98562471	-2.628417566	1522	TRUE	3	12700	1	5	2015	7	2.57403126772772
Europe	UK	lancaster.uk	53.98562471	-2.628417566	1522	TRUE	3	12700	1	5	2016	8	2.79944394059367
Europe	UK	lancaster.uk	53.98562471	-2.628417566	1522	TRUE	3	12700	1	5	2017	9	2.37346372163237
Europe	UK	lancaster.uk	53.98562471	-2.628417566	1522	TRUE	3	17160	1	10	2009	1	3.24092347879425
Europe	UK	lancaster.uk	53.98562471	-2.628417566	1522	TRUE	3	17160	1	10	2010	2	2.13640344813399
Europe	UK	lancaster.uk	53.98562471	-2.628417566	1522	TRUE	3	17160	1	10	2011	3	2.57806588383609
Europe	UK	lancaster.uk	53.98562471	-2.628417566	1522	TRUE	3	17160	1	10	2014	6	2.28160144382566
Europe	UK	lancaster.uk	53.98562471	-2.628417566	1522	TRUE	3	17160	1	10	2015	7	2.7481880270062
Europe	UK	lancaster.uk	53.98562471	-2.628417566	1522	TRUE	3	17160	1	10	2016	8	2.65374299402574
Europe	UK	lancaster.uk	53.98562471	-2.628417566	1522	TRUE	3	17160	1	10	2017	9	2.32797162362301
Europe	UK	lancaster.uk	53.98562471	-2.628417566	1522	TRUE	3	13660	2	14	2009	1	2.35218251811136
Europe	UK	lancaster.uk	53.98562471	-2.628417566	1522	TRUE	3	13660	2	14	2010	2	1.49554433754645
Europe	UK	lancaster.uk	53.98562471	-2.628417566	1522	TRUE	3	13660	2	14	2011	3	2.2517598545288
Europe	UK	lancaster.uk	53.98562471	-2.628417566	1522	TRUE	3	13660	2	14	2014	6	1.82020145948564
Europe	UK	lancaster.uk	53.98562471	-2.628417566	1522	TRUE	3	13660	2	14	2015	7	2.01072386539177
Europe	UK	lancaster.uk	53.98562471	-2.628417566	1522	TRUE	3	13660	2	14	2016	8	2.11377628383703
Europe	UK	lancaster.uk	53.98562471	-2.628417566	1522	TRUE	3	13660	2	14	2017	9	1.09864372581706
Europe	UK	lancaster.uk	53.98562471	-2.628417566	1522	TRUE	3	10790	2	17	2009	1	2.32582341900274
Europe	UK	lancaster.uk	53.98562471	-2.628417566	1522	TRUE	3	10790	2	17	2010	2	1.90928852416225
Europe	UK	lancaster.uk	53.98562471	-2.628417566	1522	TRUE	3	10790	2	17	2011	3	2.44224452784795
Europe	UK	lancaster.uk	53.98562471	-2.628417566	1522	TRUE	3	10790	2	17	2014	6	2.10619089726342
Europe	UK	lancaster.uk	53.98562471	-2.628417566	1522	TRUE	3	10790	2	17	2015	7	2.53970323894783
Europe	UK	lancaster.uk	53.98562471	-2.628417566	1522	TRUE	3	10790	2	17	2016	8	2.32623342090424
Europe	UK	lancaster.uk	53.98562471	-2.628417566	1522	TRUE	3	10790	2	17	2017	9	1.80413943233535
Europe	UK	lancaster.uk	53.98562471	-2.628417566	1522	TRUE	3	11330	3	21	2009	1	2.48678457139904
Europe	UK	lancaster.uk	53.98562471	-2.628417566	1522	TRUE	3	11330	3	21	2010	2	1.81557774832427
Europe	UK	lancaster.uk	53.98562471	-2.628417566	1522	TRUE	3	11330	3	21	2011	3	1.99189030393602
Europe	UK	lancaster.uk	53.98562471	-2.628417566	1522	TRUE	3	11330	3	21	2014	6	2.16166741243774
Europe	UK	lancaster.uk	53.98562471	-2.628417566	1522	TRUE	3	11330	3	21	2015	7	1.79239168949825
Europe	UK	lancaster.uk	53.98562471	-2.628417566	1522	TRUE	3	11330	3	21	2016	8	2.19270680661286
Europe	UK	lancaster.uk	53.98562471	-2.628417566	1522	TRUE	3	11330	3	21	2017	9	1.12548126570059
Europe	UK	lancaster.uk	53.98562471	-2.628417566	1522	TRUE	3	7460	3	26	2009	1	2.55205953418788
Europe	UK	lancaster.uk	53.98562471	-2.628417566	1522	TRUE	3	7460	3	26	2010	2	1.9733587998864
Europe	UK	lancaster.uk	53.98562471	-2.628417566	1522	TRUE	3	7460	3	26	2011	3	2.31365634661803
Europe	UK	lancaster.uk	53.98562471	-2.628417566	1522	TRUE	3	7460	3	26	2014	6	2.22775819611092
Europe	UK	lancaster.uk	53.98562471	-2.628417566	1522	TRUE	3	7460	3	26	2015	7	2.07918124604762
Europe	UK	lancaster.uk	53.98562471	-2.628417566	1522	TRUE	3	7460	3	26	2016	8	2.37355560663893
Europe	UK	lancaster.uk	53.98562471	-2.628417566	1522	TRUE	3	7460	3	26	2017	9	1.55870857053317
Europe	CH	valm.ch	46.631345	10.372252	681	FALSE	3.16227766016838	4260	1	1	2009	1	2.56913972547246
Europe	CH	valm.ch	46.631345	10.372252	681	FALSE	3.16227766016838	4260	1	1	2010	2	2.56407397897715
Europe	CH	valm.ch	46.631345	10.372252	681	FALSE	3.16227766016838	4260	1	1	2011	3	2.42398272967718
Europe	CH	valm.ch	46.631345	10.372252	681	FALSE	3.16227766016838	4260	1	1	2012	4	2.41438832693107
Europe	CH	valm.ch	46.631345	10.372252	681	FALSE	3.16227766016838	4260	1	1	2013	5	2.1476763242411
Europe	CH	valm.ch	46.631345	10.372252	681	FALSE	3.16227766016838	4260	1	1	2014	6	2.2027606873932
Europe	CH	valm.ch	46.631345	10.372252	681	FALSE	3.16227766016838	4260	1	1	2015	7	2.26717172840301
Europe	CH	valm.ch	46.631345	10.372252	681	FALSE	3.16227766016838	4260	1	1	2016	8	2.47158505418519
Europe	CH	valm.ch	46.631345	10.372252	681	FALSE	3.16227766016838	4260	1	1	2018	10	2.53370852323986
Europe	CH	valm.ch	46.631345	10.372252	681	FALSE	3.16227766016838	5120	1	8	2009	1	2.58092497567562
Europe	CH	valm.ch	46.631345	10.372252	681	FALSE	3.16227766016838	5120	1	8	2010	2	2.58939102313693
Europe	CH	valm.ch	46.631345	10.372252	681	FALSE	3.16227766016838	5120	1	8	2011	3	2.18878791263747
Europe	CH	valm.ch	46.631345	10.372252	681	FALSE	3.16227766016838	5120	1	8	2012	4	2.48165757257099
Europe	CH	valm.ch	46.631345	10.372252	681	FALSE	3.16227766016838	5120	1	8	2013	5	2.74725639744214
Europe	CH	valm.ch	46.631345	10.372252	681	FALSE	3.16227766016838	5120	1	8	2014	6	2.59846220047415
Europe	CH	valm.ch	46.631345	10.372252	681	FALSE	3.16227766016838	5120	1	8	2015	7	2.48287358360875
Europe	CH	valm.ch	46.631345	10.372252	681	FALSE	3.16227766016838	5120	1	8	2016	8	2.67426391969223
Europe	CH	valm.ch	46.631345	10.372252	681	FALSE	3.16227766016838	5120	1	8	2018	10	2.6570558528571
Europe	CH	valm.ch	46.631345	10.372252	681	FALSE	3.16227766016838	6360	1	9	2009	1	2.70735723445018
Europe	CH	valm.ch	46.631345	10.372252	681	FALSE	3.16227766016838	6360	1	9	2010	2	2.40654018043396
Europe	CH	valm.ch	46.631345	10.372252	681	FALSE	3.16227766016838	6360	1	9	2011	3	2.62782653791793
Europe	CH	valm.ch	46.631345	10.372252	681	FALSE	3.16227766016838	6360	1	9	2012	4	2.6630881474875
Europe	CH	valm.ch	46.631345	10.372252	681	FALSE	3.16227766016838	6360	1	9	2013	5	2.62577531444762
Europe	CH	valm.ch	46.631345	10.372252	681	FALSE	3.16227766016838	6360	1	9	2014	6	2.58132375072473
Europe	CH	valm.ch	46.631345	10.372252	681	FALSE	3.16227766016838	6360	1	9	2015	7	2.66039109840247
Europe	CH	valm.ch	46.631345	10.372252	681	FALSE	3.16227766016838	6360	1	9	2016	8	2.8521749044203
Europe	CH	valm.ch	46.631345	10.372252	681	FALSE	3.16227766016838	6360	1	9	2018	10	2.73407940728059
Europe	CH	valm.ch	46.631345	10.372252	681	FALSE	3.16227766016838	7370	1	10	2009	1	2.53510415380139
Europe	CH	valm.ch	46.631345	10.372252	681	FALSE	3.16227766016838	7370	1	10	2010	2	2.51982799377572
Europe	CH	valm.ch	46.631345	10.372252	681	FALSE	3.16227766016838	7370	1	10	2011	3	2.78404641580811
Europe	CH	valm.ch	46.631345	10.372252	681	FALSE	3.16227766016838	7370	1	10	2012	4	2.79619259685592
Europe	CH	valm.ch	46.631345	10.372252	681	FALSE	3.16227766016838	7370	1	10	2013	5	2.69311111546214
Europe	CH	valm.ch	46.631345	10.372252	681	FALSE	3.16227766016838	7370	1	10	2014	6	2.61310151696691
Europe	CH	valm.ch	46.631345	10.372252	681	FALSE	3.16227766016838	7370	1	10	2015	7	2.47856649559384
Europe	CH	valm.ch	46.631345	10.372252	681	FALSE	3.16227766016838	7370	1	10	2016	8	2.72263392253381
Europe	CH	valm.ch	46.631345	10.372252	681	FALSE	3.16227766016838	7370	1	10	2018	10	2.81314714458047
Europe	CH	valm.ch	46.631345	10.372252	681	FALSE	3.16227766016838	2950	2	11	2009	1	2.30276370847298
Europe	CH	valm.ch	46.631345	10.372252	681	FALSE	3.16227766016838	2950	2	11	2010	2	2.00216606175651
Europe	CH	valm.ch	46.631345	10.372252	681	FALSE	3.16227766016838	2950	2	11	2011	3	2.09377178149873
Europe	CH	valm.ch	46.631345	10.372252	681	FALSE	3.16227766016838	2950	2	11	2012	4	2.47048399431569
Europe	CH	valm.ch	46.631345	10.372252	681	FALSE	3.16227766016838	2950	2	11	2013	5	2.3040594662176
Europe	CH	valm.ch	46.631345	10.372252	681	FALSE	3.16227766016838	2950	2	11	2014	6	2.29819786710982
Europe	CH	valm.ch	46.631345	10.372252	681	FALSE	3.16227766016838	2950	2	11	2015	7	2.22401481137286
Europe	CH	valm.ch	46.631345	10.372252	681	FALSE	3.16227766016838	2950	2	11	2016	8	2.50691072555152
Europe	CH	valm.ch	46.631345	10.372252	681	FALSE	3.16227766016838	2950	2	11	2018	10	2.48422863769372
Europe	CH	valm.ch	46.631345	10.372252	681	FALSE	3.16227766016838	5370	2	18	2009	1	2.41539073818257
Europe	CH	valm.ch	46.631345	10.372252	681	FALSE	3.16227766016838	5370	2	18	2010	2	2.31069331234336
Europe	CH	valm.ch	46.631345	10.372252	681	FALSE	3.16227766016838	5370	2	18	2011	3	2.16524432612531
Europe	CH	valm.ch	46.631345	10.372252	681	FALSE	3.16227766016838	5370	2	18	2012	4	2.59928250131975
Europe	CH	valm.ch	46.631345	10.372252	681	FALSE	3.16227766016838	5370	2	18	2013	5	2.52955867302116
Europe	CH	valm.ch	46.631345	10.372252	681	FALSE	3.16227766016838	5370	2	18	2014	6	2.54151684083103
Europe	CH	valm.ch	46.631345	10.372252	681	FALSE	3.16227766016838	5370	2	18	2015	7	2.15836249209525
Europe	CH	valm.ch	46.631345	10.372252	681	FALSE	3.16227766016838	5370	2	18	2016	8	2.55205953418788
Europe	CH	valm.ch	46.631345	10.372252	681	FALSE	3.16227766016838	5370	2	18	2018	10	2.52394146545971
Europe	CH	valm.ch	46.631345	10.372252	681	FALSE	3.16227766016838	4400	2	19	2009	1	1.94718856552609
Europe	CH	valm.ch	46.631345	10.372252	681	FALSE	3.16227766016838	4400	2	19	2010	2	1.70329137811866
Europe	CH	valm.ch	46.631345	10.372252	681	FALSE	3.16227766016838	4400	2	19	2011	3	2.06539296156199
Europe	CH	valm.ch	46.631345	10.372252	681	FALSE	3.16227766016838	4400	2	19	2012	4	2.29369395074577
Europe	CH	valm.ch	46.631345	10.372252	681	FALSE	3.16227766016838	4400	2	19	2013	5	2.25370138101199
Europe	CH	valm.ch	46.631345	10.372252	681	FALSE	3.16227766016838	4400	2	19	2014	6	2.24600590407603
Europe	CH	valm.ch	46.631345	10.372252	681	FALSE	3.16227766016838	4400	2	19	2015	7	1.88081359228079
Europe	CH	valm.ch	46.631345	10.372252	681	FALSE	3.16227766016838	4400	2	19	2016	8	2.22375545365724
Europe	CH	valm.ch	46.631345	10.372252	681	FALSE	3.16227766016838	4400	2	19	2018	10	2.43648069500949
Europe	CH	valm.ch	46.631345	10.372252	681	FALSE	3.16227766016838	9260	2	20	2009	1	2.69134676413482
Europe	CH	valm.ch	46.631345	10.372252	681	FALSE	3.16227766016838	9260	2	20	2010	2	2.63447727016073
Europe	CH	valm.ch	46.631345	10.372252	681	FALSE	3.16227766016838	9260	2	20	2011	3	2.53649531378562
Europe	CH	valm.ch	46.631345	10.372252	681	FALSE	3.16227766016838	9260	2	20	2012	4	2.60766943668824
Europe	CH	valm.ch	46.631345	10.372252	681	FALSE	3.16227766016838	9260	2	20	2013	5	2.58472688540529
Europe	CH	valm.ch	46.631345	10.372252	681	FALSE	3.16227766016838	9260	2	20	2014	6	2.85548886908305
Europe	CH	valm.ch	46.631345	10.372252	681	FALSE	3.16227766016838	9260	2	20	2015	7	2.38649896555065
Europe	CH	valm.ch	46.631345	10.372252	681	FALSE	3.16227766016838	9260	2	20	2016	8	2.80672250307618
Europe	CH	valm.ch	46.631345	10.372252	681	FALSE	3.16227766016838	9260	2	20	2018	10	2.67614468035621
Europe	CH	valm.ch	46.631345	10.372252	681	FALSE	3.16227766016838	7730	3	21	2009	1	2.33243845991561
Europe	CH	valm.ch	46.631345	10.372252	681	FALSE	3.16227766016838	7730	3	21	2010	2	2.36172783601759
Europe	CH	valm.ch	46.631345	10.372252	681	FALSE	3.16227766016838	7730	3	21	2011	3	2.36483230453917
Europe	CH	valm.ch	46.631345	10.372252	681	FALSE	3.16227766016838	7730	3	21	2012	4	2.16716959040863
Europe	CH	valm.ch	46.631345	10.372252	681	FALSE	3.16227766016838	7730	3	21	2013	5	2.29181268746712
Europe	CH	valm.ch	46.631345	10.372252	681	FALSE	3.16227766016838	7730	3	21	2014	6	2.31302311032324
Europe	CH	valm.ch	46.631345	10.372252	681	FALSE	3.16227766016838	7730	3	21	2015	7	2.14301480025409
Europe	CH	valm.ch	46.631345	10.372252	681	FALSE	3.16227766016838	7730	3	21	2016	8	2.38354609172447
Europe	CH	valm.ch	46.631345	10.372252	681	FALSE	3.16227766016838	7730	3	21	2018	10	2.52698506856
Europe	CH	valm.ch	46.631345	10.372252	681	FALSE	3.16227766016838	5850	3	28	2009	1	2.29896218192012
Europe	CH	valm.ch	46.631345	10.372252	681	FALSE	3.16227766016838	5850	3	28	2010	2	2.60959440922522
Europe	CH	valm.ch	46.631345	10.372252	681	FALSE	3.16227766016838	5850	3	28	2011	3	2.49080095201086
Europe	CH	valm.ch	46.631345	10.372252	681	FALSE	3.16227766016838	5850	3	28	2012	4	2.44614867569618
Europe	CH	valm.ch	46.631345	10.372252	681	FALSE	3.16227766016838	5850	3	28	2013	5	2.70765532353119
Europe	CH	valm.ch	46.631345	10.372252	681	FALSE	3.16227766016838	5850	3	28	2014	6	2.68939766282128
Europe	CH	valm.ch	46.631345	10.372252	681	FALSE	3.16227766016838	5850	3	28	2015	7	2.39445168082622
Europe	CH	valm.ch	46.631345	10.372252	681	FALSE	3.16227766016838	5850	3	28	2016	8	2.7483043403083
Europe	CH	valm.ch	46.631345	10.372252	681	FALSE	3.16227766016838	5850	3	28	2018	10	2.70671778233676
Europe	CH	valm.ch	46.631345	10.372252	681	FALSE	3.16227766016838	3800	3	29	2009	1	2.42069820290881
Europe	CH	valm.ch	46.631345	10.372252	681	FALSE	3.16227766016838	3800	3	29	2010	2	2.3096301674259
Europe	CH	valm.ch	46.631345	10.372252	681	FALSE	3.16227766016838	3800	3	29	2011	3	2.22232621099081
Europe	CH	valm.ch	46.631345	10.372252	681	FALSE	3.16227766016838	3800	3	29	2012	4	2.38560627359831
Europe	CH	valm.ch	46.631345	10.372252	681	FALSE	3.16227766016838	3800	3	29	2013	5	2.298525595322
Europe	CH	valm.ch	46.631345	10.372252	681	FALSE	3.16227766016838	3800	3	29	2014	6	2.28194193344082
Europe	CH	valm.ch	46.631345	10.372252	681	FALSE	3.16227766016838	3800	3	29	2015	7	2.29003461136252
Europe	CH	valm.ch	46.631345	10.372252	681	FALSE	3.16227766016838	3800	3	29	2016	8	2.44145946891779
Europe	CH	valm.ch	46.631345	10.372252	681	FALSE	3.16227766016838	3800	3	29	2018	10	2.45385323258819
Europe	CH	valm.ch	46.631345	10.372252	681	FALSE	3.16227766016838	6220	3	30	2009	1	2.47552591503928
Europe	CH	valm.ch	46.631345	10.372252	681	FALSE	3.16227766016838	6220	3	30	2010	2	2.47567118832443
Europe	CH	valm.ch	46.631345	10.372252	681	FALSE	3.16227766016838	6220	3	30	2011	3	2.65470584661368
Europe	CH	valm.ch	46.631345	10.372252	681	FALSE	3.16227766016838	6220	3	30	2012	4	2.94458136422693
Europe	CH	valm.ch	46.631345	10.372252	681	FALSE	3.16227766016838	6220	3	30	2013	5	2.84354421194564
Europe	CH	valm.ch	46.631345	10.372252	681	FALSE	3.16227766016838	6220	3	30	2014	6	2.71256552787331
Europe	CH	valm.ch	46.631345	10.372252	681	FALSE	3.16227766016838	6220	3	30	2015	7	2.72222246396973
Europe	CH	valm.ch	46.631345	10.372252	681	FALSE	3.16227766016838	6220	3	30	2016	8	2.71197585435176
Europe	CH	valm.ch	46.631345	10.372252	681	FALSE	3.16227766016838	6220	3	30	2018	10	2.70354929823823
North America	US	bldr.us	39.972022	-105.233544	487	FALSE	1.4142135623731	960	1	2	2009	1	2.24797326636181
North America	US	bldr.us	39.972022	-105.233544	487	FALSE	1.4142135623731	960	1	2	2010	2	1.95182303531591
North America	US	bldr.us	39.972022	-105.233544	487	FALSE	1.4142135623731	960	1	2	2011	3	1.99563519459755
North America	US	bldr.us	39.972022	-105.233544	487	FALSE	1.4142135623731	960	1	2	2012	4	2.34927752746796
North America	US	bldr.us	39.972022	-105.233544	487	FALSE	1.4142135623731	960	1	2	2013	5	2.25575478664304
North America	US	bldr.us	39.972022	-105.233544	487	FALSE	1.4142135623731	960	1	2	2014	6	1.23840995471446
North America	US	bldr.us	39.972022	-105.233544	487	FALSE	1.4142135623731	960	1	2	2015	7	1.51454775266029
North America	US	bldr.us	39.972022	-105.233544	487	FALSE	1.4142135623731	960	1	2	2016	8	1.42160392686983
North America	US	bldr.us	39.972022	-105.233544	487	FALSE	1.4142135623731	880	1	7	2009	1	2.49941212567228
North America	US	bldr.us	39.972022	-105.233544	487	FALSE	1.4142135623731	880	1	7	2010	2	2.14921911265538
North America	US	bldr.us	39.972022	-105.233544	487	FALSE	1.4142135623731	880	1	7	2011	3	2.16879202031418
North America	US	bldr.us	39.972022	-105.233544	487	FALSE	1.4142135623731	880	1	7	2012	4	2.20682587603185
North America	US	bldr.us	39.972022	-105.233544	487	FALSE	1.4142135623731	880	1	7	2013	5	1.48358729696889
North America	US	bldr.us	39.972022	-105.233544	487	FALSE	1.4142135623731	880	1	7	2014	6	1.40811101499552
North America	US	bldr.us	39.972022	-105.233544	487	FALSE	1.4142135623731	880	1	7	2015	7	1.54406804435028
North America	US	bldr.us	39.972022	-105.233544	487	FALSE	1.4142135623731	880	1	7	2016	8	1.98407703390283
North America	US	bldr.us	39.972022	-105.233544	487	FALSE	1.4142135623731	2040	1	9	2009	1	2.65118106244469
North America	US	bldr.us	39.972022	-105.233544	487	FALSE	1.4142135623731	2040	1	9	2010	2	2.55448916000382
North America	US	bldr.us	39.972022	-105.233544	487	FALSE	1.4142135623731	2040	1	9	2011	3	2.39532639306935
North America	US	bldr.us	39.972022	-105.233544	487	FALSE	1.4142135623731	2040	1	9	2012	4	2.47639682672533
North America	US	bldr.us	39.972022	-105.233544	487	FALSE	1.4142135623731	2040	1	9	2013	5	2.29025726939452
North America	US	bldr.us	39.972022	-105.233544	487	FALSE	1.4142135623731	2040	1	9	2014	6	1.5611168938893
North America	US	bldr.us	39.972022	-105.233544	487	FALSE	1.4142135623731	2040	1	9	2015	7	1.29666519026153
North America	US	bldr.us	39.972022	-105.233544	487	FALSE	1.4142135623731	2040	1	9	2016	8	1.88138465677057
North America	US	bldr.us	39.972022	-105.233544	487	FALSE	1.4142135623731	970	1	10	2009	1	2.3040594662176
North America	US	bldr.us	39.972022	-105.233544	487	FALSE	1.4142135623731	970	1	10	2010	2	1.92500250768098
North America	US	bldr.us	39.972022	-105.233544	487	FALSE	1.4142135623731	970	1	10	2011	3	2.14144977340047
North America	US	bldr.us	39.972022	-105.233544	487	FALSE	1.4142135623731	970	1	10	2012	4	2.12710479836481
North America	US	bldr.us	39.972022	-105.233544	487	FALSE	1.4142135623731	970	1	10	2013	5	2.12417805547468
North America	US	bldr.us	39.972022	-105.233544	487	FALSE	1.4142135623731	970	1	10	2014	6	0.642246823807891
North America	US	bldr.us	39.972022	-105.233544	487	FALSE	1.4142135623731	970	1	10	2015	7	1.58994960132571
North America	US	bldr.us	39.972022	-105.233544	487	FALSE	1.4142135623731	970	1	10	2016	8	1.59879050676312
North America	US	bldr.us	39.972022	-105.233544	487	FALSE	1.4142135623731	810	2	12	2009	1	2.45331834004704
North America	US	bldr.us	39.972022	-105.233544	487	FALSE	1.4142135623731	810	2	12	2010	2	1.92941892571429
North America	US	bldr.us	39.972022	-105.233544	487	FALSE	1.4142135623731	810	2	12	2011	3	1.7160033436348
North America	US	bldr.us	39.972022	-105.233544	487	FALSE	1.4142135623731	810	2	12	2012	4	1.95424250943932
North America	US	bldr.us	39.972022	-105.233544	487	FALSE	1.4142135623731	810	2	12	2013	5	1.94596070357757
North America	US	bldr.us	39.972022	-105.233544	487	FALSE	1.4142135623731	810	2	12	2014	6	1.31341793599206
North America	US	bldr.us	39.972022	-105.233544	487	FALSE	1.4142135623731	810	2	12	2015	7	1.38381536598043
North America	US	bldr.us	39.972022	-105.233544	487	FALSE	1.4142135623731	810	2	12	2016	8	1.48429983934679
North America	US	bldr.us	39.972022	-105.233544	487	FALSE	1.4142135623731	1380	2	15	2009	1	2.78675142214556
North America	US	bldr.us	39.972022	-105.233544	487	FALSE	1.4142135623731	1380	2	15	2010	2	2.28216877830464
North America	US	bldr.us	39.972022	-105.233544	487	FALSE	1.4142135623731	1380	2	15	2011	3	2.50174372962799
North America	US	bldr.us	39.972022	-105.233544	487	FALSE	1.4142135623731	1380	2	15	2012	4	2.35983548233989
North America	US	bldr.us	39.972022	-105.233544	487	FALSE	1.4142135623731	1380	2	15	2013	5	1.98181860717066
North America	US	bldr.us	39.972022	-105.233544	487	FALSE	1.4142135623731	1380	2	15	2014	6	0.927508945547854
North America	US	bldr.us	39.972022	-105.233544	487	FALSE	1.4142135623731	1380	2	15	2015	7	1.17318626841227
North America	US	bldr.us	39.972022	-105.233544	487	FALSE	1.4142135623731	1380	2	15	2016	8	2.08457627793433
North America	US	bldr.us	39.972022	-105.233544	487	FALSE	1.4142135623731	970	2	17	2009	1	2.53313628827864
North America	US	bldr.us	39.972022	-105.233544	487	FALSE	1.4142135623731	970	2	17	2010	2	1.92685670894969
North America	US	bldr.us	39.972022	-105.233544	487	FALSE	1.4142135623731	970	2	17	2011	3	2.13033376849501
North America	US	bldr.us	39.972022	-105.233544	487	FALSE	1.4142135623731	970	2	17	2012	4	2.30435155715779
North America	US	bldr.us	39.972022	-105.233544	487	FALSE	1.4142135623731	970	2	17	2013	5	2.15060295179301
North America	US	bldr.us	39.972022	-105.233544	487	FALSE	1.4142135623731	970	2	17	2014	6	1.27576959865124
North America	US	bldr.us	39.972022	-105.233544	487	FALSE	1.4142135623731	970	2	17	2015	7	1.66745295288995
North America	US	bldr.us	39.972022	-105.233544	487	FALSE	1.4142135623731	970	2	17	2016	8	2.00389116623691
North America	US	bldr.us	39.972022	-105.233544	487	FALSE	1.4142135623731	750	2	19	2009	1	2.48429983934679
North America	US	bldr.us	39.972022	-105.233544	487	FALSE	1.4142135623731	750	2	19	2010	2	1.83884909073726
North America	US	bldr.us	39.972022	-105.233544	487	FALSE	1.4142135623731	750	2	19	2011	3	1.97772360528885
North America	US	bldr.us	39.972022	-105.233544	487	FALSE	1.4142135623731	750	2	19	2012	4	1.83884909073726
North America	US	bldr.us	39.972022	-105.233544	487	FALSE	1.4142135623731	750	2	19	2013	5	1.74429298312268
North America	US	bldr.us	39.972022	-105.233544	487	FALSE	1.4142135623731	750	2	19	2014	6	1.16037547948607
North America	US	bldr.us	39.972022	-105.233544	487	FALSE	1.4142135623731	750	2	19	2015	7	1.48572142648158
North America	US	bldr.us	39.972022	-105.233544	487	FALSE	1.4142135623731	750	2	19	2016	8	1.52891670027765
North America	US	bnch.us	44.27668543	-121.9680169	1618	FALSE	2.82842712474619	5740	1	5	2008	1	2.74217505108706
North America	US	bnch.us	44.27668543	-121.9680169	1618	FALSE	2.82842712474619	5740	1	5	2009	2	2.64389661432223
North America	US	bnch.us	44.27668543	-121.9680169	1618	FALSE	2.82842712474619	5740	1	5	2010	3	2.45931708286593
North America	US	bnch.us	44.27668543	-121.9680169	1618	FALSE	2.82842712474619	5740	1	5	2011	4	2.35082927358297
North America	US	bnch.us	44.27668543	-121.9680169	1618	FALSE	2.82842712474619	5740	1	5	2012	5	2.15350998930084
North America	US	bnch.us	44.27668543	-121.9680169	1618	FALSE	2.82842712474619	5740	1	5	2013	6	2.03282014943856
North America	US	bnch.us	44.27668543	-121.9680169	1618	FALSE	2.82842712474619	5740	1	5	2014	7	2.48911436937892
North America	US	bnch.us	44.27668543	-121.9680169	1618	FALSE	2.82842712474619	5740	1	5	2015	8	2.29600666931367
North America	US	bnch.us	44.27668543	-121.9680169	1618	FALSE	2.82842712474619	5740	1	5	2016	9	2.69731654173238
North America	US	bnch.us	44.27668543	-121.9680169	1618	FALSE	2.82842712474619	5740	1	5	2017	10	2.24427712080184
North America	US	bnch.us	44.27668543	-121.9680169	1618	FALSE	2.82842712474619	4280	1	7	2008	1	2.50215389970419
North America	US	bnch.us	44.27668543	-121.9680169	1618	FALSE	2.82842712474619	4280	1	7	2009	2	2.43671907028365
North America	US	bnch.us	44.27668543	-121.9680169	1618	FALSE	2.82842712474619	4280	1	7	2010	3	2.13909160752382
North America	US	bnch.us	44.27668543	-121.9680169	1618	FALSE	2.82842712474619	4280	1	7	2011	4	1.9843022319799
North America	US	bnch.us	44.27668543	-121.9680169	1618	FALSE	2.82842712474619	4280	1	7	2012	5	2.08439751914115
North America	US	bnch.us	44.27668543	-121.9680169	1618	FALSE	2.82842712474619	4280	1	7	2013	6	2.05671432951639
North America	US	bnch.us	44.27668543	-121.9680169	1618	FALSE	2.82842712474619	4280	1	7	2014	7	2.37675939540488
North America	US	bnch.us	44.27668543	-121.9680169	1618	FALSE	2.82842712474619	4280	1	7	2015	8	2.25671774597749
North America	US	bnch.us	44.27668543	-121.9680169	1618	FALSE	2.82842712474619	4280	1	7	2016	9	2.54207814633563
North America	US	bnch.us	44.27668543	-121.9680169	1618	FALSE	2.82842712474619	4280	1	7	2017	10	2.28623185402855
North America	US	bnch.us	44.27668543	-121.9680169	1618	FALSE	2.82842712474619	5230	1	9	2008	1	2.41680688013958
North America	US	bnch.us	44.27668543	-121.9680169	1618	FALSE	2.82842712474619	5230	1	9	2009	2	2.5828017233403
North America	US	bnch.us	44.27668543	-121.9680169	1618	FALSE	2.82842712474619	5230	1	9	2010	3	2.42439156258292
North America	US	bnch.us	44.27668543	-121.9680169	1618	FALSE	2.82842712474619	5230	1	9	2011	4	2.352857552771
North America	US	bnch.us	44.27668543	-121.9680169	1618	FALSE	2.82842712474619	5230	1	9	2012	5	2.51074602593892
North America	US	bnch.us	44.27668543	-121.9680169	1618	FALSE	2.82842712474619	5230	1	9	2013	6	2.47971923543957
North America	US	bnch.us	44.27668543	-121.9680169	1618	FALSE	2.82842712474619	5230	1	9	2014	7	2.55292603993164
North America	US	bnch.us	44.27668543	-121.9680169	1618	FALSE	2.82842712474619	5230	1	9	2015	8	2.58155145789047
North America	US	bnch.us	44.27668543	-121.9680169	1618	FALSE	2.82842712474619	5230	1	9	2016	9	2.66604973848052
North America	US	bnch.us	44.27668543	-121.9680169	1618	FALSE	2.82842712474619	5230	1	9	2017	10	2.74585519517373
North America	US	bnch.us	44.27668543	-121.9680169	1618	FALSE	2.82842712474619	5200	1	10	2008	1	2.617891089193
North America	US	bnch.us	44.27668543	-121.9680169	1618	FALSE	2.82842712474619	5200	1	10	2009	2	2.42602300754787
North America	US	bnch.us	44.27668543	-121.9680169	1618	FALSE	2.82842712474619	5200	1	10	2010	3	2.33092083059524
North America	US	bnch.us	44.27668543	-121.9680169	1618	FALSE	2.82842712474619	5200	1	10	2011	4	2.07390155831421
North America	US	bnch.us	44.27668543	-121.9680169	1618	FALSE	2.82842712474619	5200	1	10	2012	5	2.34449051924189
North America	US	bnch.us	44.27668543	-121.9680169	1618	FALSE	2.82842712474619	5200	1	10	2013	6	2.40217537503151
North America	US	bnch.us	44.27668543	-121.9680169	1618	FALSE	2.82842712474619	5200	1	10	2014	7	2.52646851246948
North America	US	bnch.us	44.27668543	-121.9680169	1618	FALSE	2.82842712474619	5200	1	10	2015	8	1.84757265914211
North America	US	bnch.us	44.27668543	-121.9680169	1618	FALSE	2.82842712474619	5200	1	10	2016	9	2.44645949659469
North America	US	bnch.us	44.27668543	-121.9680169	1618	FALSE	2.82842712474619	5200	1	10	2017	10	2.26986304055441
North America	US	bnch.us	44.27668543	-121.9680169	1618	FALSE	2.82842712474619	5570	2	13	2008	1	2.86873257830114
North America	US	bnch.us	44.27668543	-121.9680169	1618	FALSE	2.82842712474619	5570	2	13	2009	2	2.52303072175467
North America	US	bnch.us	44.27668543	-121.9680169	1618	FALSE	2.82842712474619	5570	2	13	2010	3	2.3591712057167
North America	US	bnch.us	44.27668543	-121.9680169	1618	FALSE	2.82842712474619	5570	2	13	2011	4	2.32664303610263
North America	US	bnch.us	44.27668543	-121.9680169	1618	FALSE	2.82842712474619	5570	2	13	2012	5	2.20790353038605
North America	US	bnch.us	44.27668543	-121.9680169	1618	FALSE	2.82842712474619	5570	2	13	2013	6	2.40730590701828
North America	US	bnch.us	44.27668543	-121.9680169	1618	FALSE	2.82842712474619	5570	2	13	2014	7	2.62762185098971
North America	US	bnch.us	44.27668543	-121.9680169	1618	FALSE	2.82842712474619	5570	2	13	2015	8	2.2553931257073
North America	US	bnch.us	44.27668543	-121.9680169	1618	FALSE	2.82842712474619	5570	2	13	2016	9	2.62823562258908
North America	US	bnch.us	44.27668543	-121.9680169	1618	FALSE	2.82842712474619	5570	2	13	2017	10	2.41497334797082
North America	US	bnch.us	44.27668543	-121.9680169	1618	FALSE	2.82842712474619	4970	2	17	2008	1	2.39898106665813
North America	US	bnch.us	44.27668543	-121.9680169	1618	FALSE	2.82842712474619	4970	2	17	2009	2	2.63633742185331
North America	US	bnch.us	44.27668543	-121.9680169	1618	FALSE	2.82842712474619	4970	2	17	2010	3	2.11859536522376
North America	US	bnch.us	44.27668543	-121.9680169	1618	FALSE	2.82842712474619	4970	2	17	2011	4	2.24117279923187
North America	US	bnch.us	44.27668543	-121.9680169	1618	FALSE	2.82842712474619	4970	2	17	2012	5	2.45236153313457
North America	US	bnch.us	44.27668543	-121.9680169	1618	FALSE	2.82842712474619	4970	2	17	2013	6	2.47516251908309
North America	US	bnch.us	44.27668543	-121.9680169	1618	FALSE	2.82842712474619	4970	2	17	2014	7	2.7240299729356
North America	US	bnch.us	44.27668543	-121.9680169	1618	FALSE	2.82842712474619	4970	2	17	2015	8	2.47907119580393
North America	US	bnch.us	44.27668543	-121.9680169	1618	FALSE	2.82842712474619	4970	2	17	2016	9	2.7155855518932
North America	US	bnch.us	44.27668543	-121.9680169	1618	FALSE	2.82842712474619	4970	2	17	2017	10	2.69438580287843
North America	US	bnch.us	44.27668543	-121.9680169	1618	FALSE	2.82842712474619	6210	2	19	2008	1	2.78315291217881
North America	US	bnch.us	44.27668543	-121.9680169	1618	FALSE	2.82842712474619	6210	2	19	2009	2	2.49817266063654
North America	US	bnch.us	44.27668543	-121.9680169	1618	FALSE	2.82842712474619	6210	2	19	2010	3	2.14705767102836
North America	US	bnch.us	44.27668543	-121.9680169	1618	FALSE	2.82842712474619	6210	2	19	2011	4	2.20803804935318
North America	US	bnch.us	44.27668543	-121.9680169	1618	FALSE	2.82842712474619	6210	2	19	2012	5	2.46731206298055
North America	US	bnch.us	44.27668543	-121.9680169	1618	FALSE	2.82842712474619	6210	2	19	2013	6	2.53370852323986
North America	US	bnch.us	44.27668543	-121.9680169	1618	FALSE	2.82842712474619	6210	2	19	2014	7	2.46307138081225
North America	US	bnch.us	44.27668543	-121.9680169	1618	FALSE	2.82842712474619	6210	2	19	2015	8	2.01410032151962
North America	US	bnch.us	44.27668543	-121.9680169	1618	FALSE	2.82842712474619	6210	2	19	2016	9	2.50419891853945
North America	US	bnch.us	44.27668543	-121.9680169	1618	FALSE	2.82842712474619	6210	2	19	2017	10	2.40823996531185
North America	US	bnch.us	44.27668543	-121.9680169	1618	FALSE	2.82842712474619	6470	2	20	2008	1	2.42716140292597
North America	US	bnch.us	44.27668543	-121.9680169	1618	FALSE	2.82842712474619	6470	2	20	2009	2	2.58421811211741
North America	US	bnch.us	44.27668543	-121.9680169	1618	FALSE	2.82842712474619	6470	2	20	2010	3	2.45720040521578
North America	US	bnch.us	44.27668543	-121.9680169	1618	FALSE	2.82842712474619	6470	2	20	2011	4	2.27955288115039
North America	US	bnch.us	44.27668543	-121.9680169	1618	FALSE	2.82842712474619	6470	2	20	2012	5	2.41128291301738
North America	US	bnch.us	44.27668543	-121.9680169	1618	FALSE	2.82842712474619	6470	2	20	2013	6	2.36059341356525
North America	US	bnch.us	44.27668543	-121.9680169	1618	FALSE	2.82842712474619	6470	2	20	2014	7	2.4428715548212
North America	US	bnch.us	44.27668543	-121.9680169	1618	FALSE	2.82842712474619	6470	2	20	2015	8	2.44302817021485
North America	US	bnch.us	44.27668543	-121.9680169	1618	FALSE	2.82842712474619	6470	2	20	2016	9	2.48749189155849
North America	US	bnch.us	44.27668543	-121.9680169	1618	FALSE	2.82842712474619	6470	2	20	2017	10	2.26363606858811
North America	US	bnch.us	44.27668543	-121.9680169	1618	FALSE	2.82842712474619	7040	3	24	2008	1	2.5330726664121
North America	US	bnch.us	44.27668543	-121.9680169	1618	FALSE	2.82842712474619	7040	3	24	2009	2	2.84023161378046
North America	US	bnch.us	44.27668543	-121.9680169	1618	FALSE	2.82842712474619	7040	3	24	2010	3	2.46731207778773
North America	US	bnch.us	44.27668543	-121.9680169	1618	FALSE	2.82842712474619	7040	3	24	2011	4	2.57042616084239
North America	US	bnch.us	44.27668543	-121.9680169	1618	FALSE	2.82842712474619	7040	3	24	2012	5	2.65118106244469
North America	US	bnch.us	44.27668543	-121.9680169	1618	FALSE	2.82842712474619	7040	3	24	2013	6	2.41279642871654
North America	US	bnch.us	44.27668543	-121.9680169	1618	FALSE	2.82842712474619	7040	3	24	2014	7	2.57726195358581
North America	US	bnch.us	44.27668543	-121.9680169	1618	FALSE	2.82842712474619	7040	3	24	2015	8	2.41572436176872
North America	US	bnch.us	44.27668543	-121.9680169	1618	FALSE	2.82842712474619	7040	3	24	2016	9	2.54672769272835
North America	US	bnch.us	44.27668543	-121.9680169	1618	FALSE	2.82842712474619	7040	3	24	2017	10	2.69931730102138
North America	US	bnch.us	44.27668543	-121.9680169	1618	FALSE	2.82842712474619	5590	3	25	2008	1	2.55888848953673
North America	US	bnch.us	44.27668543	-121.9680169	1618	FALSE	2.82842712474619	5590	3	25	2009	2	2.56300618706179
North America	US	bnch.us	44.27668543	-121.9680169	1618	FALSE	2.82842712474619	5590	3	25	2010	3	2.26030995771954
North America	US	bnch.us	44.27668543	-121.9680169	1618	FALSE	2.82842712474619	5590	3	25	2011	4	2.1475217435376
North America	US	bnch.us	44.27668543	-121.9680169	1618	FALSE	2.82842712474619	5590	3	25	2012	5	2.19796936791617
North America	US	bnch.us	44.27668543	-121.9680169	1618	FALSE	2.82842712474619	5590	3	25	2013	6	2.21510858105309
North America	US	bnch.us	44.27668543	-121.9680169	1618	FALSE	2.82842712474619	5590	3	25	2014	7	2.32949957576284
North America	US	bnch.us	44.27668543	-121.9680169	1618	FALSE	2.82842712474619	5590	3	25	2015	8	2.33765889102614
North America	US	bnch.us	44.27668543	-121.9680169	1618	FALSE	2.82842712474619	5590	3	25	2016	9	2.69099303209987
North America	US	bnch.us	44.27668543	-121.9680169	1618	FALSE	2.82842712474619	5590	3	25	2017	10	2.58619333569854
North America	US	bnch.us	44.27668543	-121.9680169	1618	FALSE	2.82842712474619	6330	3	26	2008	1	2.48437103644682
North America	US	bnch.us	44.27668543	-121.9680169	1618	FALSE	2.82842712474619	6330	3	26	2009	2	2.58063991771122
North America	US	bnch.us	44.27668543	-121.9680169	1618	FALSE	2.82842712474619	6330	3	26	2010	3	2.41161971437979
North America	US	bnch.us	44.27668543	-121.9680169	1618	FALSE	2.82842712474619	6330	3	26	2011	4	2.27079524173668
North America	US	bnch.us	44.27668543	-121.9680169	1618	FALSE	2.82842712474619	6330	3	26	2012	5	2.38515923858004
North America	US	bnch.us	44.27668543	-121.9680169	1618	FALSE	2.82842712474619	6330	3	26	2013	6	2.15579135235762
North America	US	bnch.us	44.27668543	-121.9680169	1618	FALSE	2.82842712474619	6330	3	26	2014	7	2.55047295710656
North America	US	bnch.us	44.27668543	-121.9680169	1618	FALSE	2.82842712474619	6330	3	26	2015	8	2.22010808804005
North America	US	bnch.us	44.27668543	-121.9680169	1618	FALSE	2.82842712474619	6330	3	26	2016	9	2.77966862720715
North America	US	bnch.us	44.27668543	-121.9680169	1618	FALSE	2.82842712474619	6330	3	26	2017	10	2.51772359483374
North America	US	bnch.us	44.27668543	-121.9680169	1618	FALSE	2.82842712474619	6980	3	28	2008	1	2.46842119112276
North America	US	bnch.us	44.27668543	-121.9680169	1618	FALSE	2.82842712474619	6980	3	28	2009	2	2.65972609523779
North America	US	bnch.us	44.27668543	-121.9680169	1618	FALSE	2.82842712474619	6980	3	28	2010	3	2.50426690689468
North America	US	bnch.us	44.27668543	-121.9680169	1618	FALSE	2.82842712474619	6980	3	28	2011	4	2.28454352295875
North America	US	bnch.us	44.27668543	-121.9680169	1618	FALSE	2.82842712474619	6980	3	28	2012	5	2.56779071053354
North America	US	bnch.us	44.27668543	-121.9680169	1618	FALSE	2.82842712474619	6980	3	28	2013	6	2.55864858096447
North America	US	bnch.us	44.27668543	-121.9680169	1618	FALSE	2.82842712474619	6980	3	28	2014	7	2.50785587169583
North America	US	bnch.us	44.27668543	-121.9680169	1618	FALSE	2.82842712474619	6980	3	28	2015	8	2.55618184665291
North America	US	bnch.us	44.27668543	-121.9680169	1618	FALSE	2.82842712474619	6980	3	28	2016	9	2.82749850813346
North America	US	bnch.us	44.27668543	-121.9680169	1618	FALSE	2.82842712474619	6980	3	28	2017	10	2.64196959770206
North America	US	cbgb.us	41.78506667	-93.38538333	871	FALSE	3.16227766016838	630	1	1	2010	1	2.62603224782902
North America	US	cbgb.us	41.78506667	-93.38538333	871	FALSE	3.16227766016838	630	1	1	2011	2	2.41438832693107
North America	US	cbgb.us	41.78506667	-93.38538333	871	FALSE	3.16227766016838	630	1	1	2012	3	1.98833595585605
North America	US	cbgb.us	41.78506667	-93.38538333	871	FALSE	3.16227766016838	630	1	1	2013	4	2.64183636721626
North America	US	cbgb.us	41.78506667	-93.38538333	871	FALSE	3.16227766016838	630	1	1	2014	5	2.74691935427561
North America	US	cbgb.us	41.78506667	-93.38538333	871	FALSE	3.16227766016838	630	1	1	2015	6	2.52054903224803
North America	US	cbgb.us	41.78506667	-93.38538333	871	FALSE	3.16227766016838	630	1	1	2016	7	2.89817648349768
North America	US	cbgb.us	41.78506667	-93.38538333	871	FALSE	3.16227766016838	630	1	1	2017	8	2.53832233323144
North America	US	cbgb.us	41.78506667	-93.38538333	871	FALSE	3.16227766016838	630	1	1	2018	9	2.58771096501891
North America	US	cbgb.us	41.78506667	-93.38538333	871	FALSE	3.16227766016838	440	1	4	2010	1	2.25755858744422
North America	US	cbgb.us	41.78506667	-93.38538333	871	FALSE	3.16227766016838	440	1	4	2011	2	2.45984464238821
North America	US	cbgb.us	41.78506667	-93.38538333	871	FALSE	3.16227766016838	440	1	4	2012	3	2.50832767454712
North America	US	cbgb.us	41.78506667	-93.38538333	871	FALSE	3.16227766016838	440	1	4	2013	4	2.8939810725338
North America	US	cbgb.us	41.78506667	-93.38538333	871	FALSE	3.16227766016838	440	1	4	2014	5	2.77924754482743
North America	US	cbgb.us	41.78506667	-93.38538333	871	FALSE	3.16227766016838	440	1	4	2015	6	2.49373680227684
North America	US	cbgb.us	41.78506667	-93.38538333	871	FALSE	3.16227766016838	440	1	4	2016	7	3.13656203658998
North America	US	cbgb.us	41.78506667	-93.38538333	871	FALSE	3.16227766016838	440	1	4	2017	8	2.84041977773649
North America	US	cbgb.us	41.78506667	-93.38538333	871	FALSE	3.16227766016838	440	1	4	2018	9	3.17304050755106
North America	US	cbgb.us	41.78506667	-93.38538333	871	FALSE	3.16227766016838	680	1	7	2010	1	2.86628733908419
North America	US	cbgb.us	41.78506667	-93.38538333	871	FALSE	3.16227766016838	680	1	7	2011	2	2.08278537031645
North America	US	cbgb.us	41.78506667	-93.38538333	871	FALSE	3.16227766016838	680	1	7	2012	3	2.46217330470679
North America	US	cbgb.us	41.78506667	-93.38538333	871	FALSE	3.16227766016838	680	1	7	2013	4	2.64504086604129
North America	US	cbgb.us	41.78506667	-93.38538333	871	FALSE	3.16227766016838	680	1	7	2014	5	2.52249965794397
North America	US	cbgb.us	41.78506667	-93.38538333	871	FALSE	3.16227766016838	680	1	7	2015	6	2.52692053263865
North America	US	cbgb.us	41.78506667	-93.38538333	871	FALSE	3.16227766016838	680	1	7	2016	7	2.83090929954644
North America	US	cbgb.us	41.78506667	-93.38538333	871	FALSE	3.16227766016838	680	1	7	2017	8	3.08077074684072
North America	US	cbgb.us	41.78506667	-93.38538333	871	FALSE	3.16227766016838	680	1	7	2018	9	2.55022835305509
North America	US	cbgb.us	41.78506667	-93.38538333	871	FALSE	3.16227766016838	760	1	8	2010	1	2.58860780474269
North America	US	cbgb.us	41.78506667	-93.38538333	871	FALSE	3.16227766016838	760	1	8	2011	2	2.46805179145424
North America	US	cbgb.us	41.78506667	-93.38538333	871	FALSE	3.16227766016838	760	1	8	2012	3	2.81144094367416
North America	US	cbgb.us	41.78506667	-93.38538333	871	FALSE	3.16227766016838	760	1	8	2013	4	2.66476698173271
North America	US	cbgb.us	41.78506667	-93.38538333	871	FALSE	3.16227766016838	760	1	8	2014	5	3.08742645703629
North America	US	cbgb.us	41.78506667	-93.38538333	871	FALSE	3.16227766016838	760	1	8	2015	6	2.21285318994711
North America	US	cbgb.us	41.78506667	-93.38538333	871	FALSE	3.16227766016838	760	1	8	2016	7	2.88958180214962
North America	US	cbgb.us	41.78506667	-93.38538333	871	FALSE	3.16227766016838	760	1	8	2017	8	2.5956064348656
North America	US	cbgb.us	41.78506667	-93.38538333	871	FALSE	3.16227766016838	760	1	8	2018	9	2.79518458968242
North America	US	cbgb.us	41.78506667	-93.38538333	871	FALSE	3.16227766016838	440	2	15	2010	1	2.84997191232885
North America	US	cbgb.us	41.78506667	-93.38538333	871	FALSE	3.16227766016838	440	2	15	2011	2	2.69249440750308
North America	US	cbgb.us	41.78506667	-93.38538333	871	FALSE	3.16227766016838	440	2	15	2012	3	2.89878001328983
North America	US	cbgb.us	41.78506667	-93.38538333	871	FALSE	3.16227766016838	440	2	15	2013	4	3.07613049454301
North America	US	cbgb.us	41.78506667	-93.38538333	871	FALSE	3.16227766016838	440	2	15	2014	5	3.01886686315091
North America	US	cbgb.us	41.78506667	-93.38538333	871	FALSE	3.16227766016838	440	2	15	2016	7	2.88789848809687
North America	US	cbgb.us	41.78506667	-93.38538333	871	FALSE	3.16227766016838	440	2	15	2017	8	2.99348031907
North America	US	cbgb.us	41.78506667	-93.38538333	871	FALSE	3.16227766016838	440	2	15	2018	9	2.93525528178405
North America	US	cbgb.us	41.78506667	-93.38538333	871	FALSE	3.16227766016838	560	2	18	2010	1	2.68560739994617
North America	US	cbgb.us	41.78506667	-93.38538333	871	FALSE	3.16227766016838	560	2	18	2011	2	2.39225716134167
North America	US	cbgb.us	41.78506667	-93.38538333	871	FALSE	3.16227766016838	560	2	18	2012	3	2.28712962071911
North America	US	cbgb.us	41.78506667	-93.38538333	871	FALSE	3.16227766016838	560	2	18	2013	4	2.44209939888944
North America	US	cbgb.us	41.78506667	-93.38538333	871	FALSE	3.16227766016838	560	2	18	2014	5	2.24910047718292
North America	US	cbgb.us	41.78506667	-93.38538333	871	FALSE	3.16227766016838	560	2	18	2015	6	2.9398436043566
North America	US	cbgb.us	41.78506667	-93.38538333	871	FALSE	3.16227766016838	560	2	18	2016	7	2.10551018476997
North America	US	cbgb.us	41.78506667	-93.38538333	871	FALSE	3.16227766016838	560	2	18	2017	8	2.90955602924118
North America	US	cbgb.us	41.78506667	-93.38538333	871	FALSE	3.16227766016838	560	2	18	2018	9	2.38111508070985
North America	US	cbgb.us	41.78506667	-93.38538333	871	FALSE	3.16227766016838	660	2	19	2010	1	3.04153084778685
North America	US	cbgb.us	41.78506667	-93.38538333	871	FALSE	3.16227766016838	660	2	19	2011	2	2.85823633542951
North America	US	cbgb.us	41.78506667	-93.38538333	871	FALSE	3.16227766016838	660	2	19	2012	3	2.82965749831805
North America	US	cbgb.us	41.78506667	-93.38538333	871	FALSE	3.16227766016838	660	2	19	2013	4	3.03175172419893
North America	US	cbgb.us	41.78506667	-93.38538333	871	FALSE	3.16227766016838	660	2	19	2014	5	2.79544550557006
North America	US	cbgb.us	41.78506667	-93.38538333	871	FALSE	3.16227766016838	660	2	19	2015	6	3.22587762863952
North America	US	cbgb.us	41.78506667	-93.38538333	871	FALSE	3.16227766016838	660	2	19	2016	7	2.98059415577622
North America	US	cbgb.us	41.78506667	-93.38538333	871	FALSE	3.16227766016838	660	2	19	2017	8	2.42291798076766
North America	US	cbgb.us	41.78506667	-93.38538333	871	FALSE	3.16227766016838	660	2	19	2018	9	3.182129214053
North America	US	cbgb.us	41.78506667	-93.38538333	871	FALSE	3.16227766016838	520	2	24	2010	1	2.58404838848524
North America	US	cbgb.us	41.78506667	-93.38538333	871	FALSE	3.16227766016838	520	2	24	2011	2	2.09149109426795
North America	US	cbgb.us	41.78506667	-93.38538333	871	FALSE	3.16227766016838	520	2	24	2012	3	2.65040466986803
North America	US	cbgb.us	41.78506667	-93.38538333	871	FALSE	3.16227766016838	520	2	24	2013	4	2.19901152448641
North America	US	cbgb.us	41.78506667	-93.38538333	871	FALSE	3.16227766016838	520	2	24	2014	5	2.48555676075898
North America	US	cbgb.us	41.78506667	-93.38538333	871	FALSE	3.16227766016838	520	2	24	2015	6	2.45247646132699
North America	US	cbgb.us	41.78506667	-93.38538333	871	FALSE	3.16227766016838	520	2	24	2016	7	2.31175386105575
North America	US	cbgb.us	41.78506667	-93.38538333	871	FALSE	3.16227766016838	520	2	24	2017	8	2.5182506513085
North America	US	cbgb.us	41.78506667	-93.38538333	871	FALSE	3.16227766016838	520	2	24	2018	9	2.16136800223497
North America	US	cbgb.us	41.78506667	-93.38538333	871	FALSE	3.16227766016838	610	3	26	2010	1	2.76715586608218
North America	US	cbgb.us	41.78506667	-93.38538333	871	FALSE	3.16227766016838	610	3	26	2011	2	2.55575929308934
North America	US	cbgb.us	41.78506667	-93.38538333	871	FALSE	3.16227766016838	610	3	26	2012	3	2.96357534872768
North America	US	cbgb.us	41.78506667	-93.38538333	871	FALSE	3.16227766016838	610	3	26	2013	4	3.04608994599397
North America	US	cbgb.us	41.78506667	-93.38538333	871	FALSE	3.16227766016838	610	3	26	2014	5	2.99532932605049
North America	US	cbgb.us	41.78506667	-93.38538333	871	FALSE	3.16227766016838	610	3	26	2015	6	3.10710816994855
North America	US	cbgb.us	41.78506667	-93.38538333	871	FALSE	3.16227766016838	610	3	26	2016	7	3.13776542005734
North America	US	cbgb.us	41.78506667	-93.38538333	871	FALSE	3.16227766016838	610	3	26	2017	8	3.1008528266573
North America	US	cbgb.us	41.78506667	-93.38538333	871	FALSE	3.16227766016838	830	3	28	2010	1	2.94973145231571
North America	US	cbgb.us	41.78506667	-93.38538333	871	FALSE	3.16227766016838	830	3	28	2011	2	2.49317912068252
North America	US	cbgb.us	41.78506667	-93.38538333	871	FALSE	3.16227766016838	830	3	28	2012	3	2.94870630890485
North America	US	cbgb.us	41.78506667	-93.38538333	871	FALSE	3.16227766016838	830	3	28	2013	4	2.97102057932463
North America	US	cbgb.us	41.78506667	-93.38538333	871	FALSE	3.16227766016838	830	3	28	2014	5	2.70005438562824
North America	US	cbgb.us	41.78506667	-93.38538333	871	FALSE	3.16227766016838	830	3	28	2015	6	3.08700012079599
North America	US	cbgb.us	41.78506667	-93.38538333	871	FALSE	3.16227766016838	830	3	28	2016	7	2.92967431794859
North America	US	cbgb.us	41.78506667	-93.38538333	871	FALSE	3.16227766016838	830	3	28	2017	8	2.96094619573383
North America	US	cbgb.us	41.78506667	-93.38538333	871	FALSE	3.16227766016838	830	3	28	2018	9	3.03140846425162
North America	US	cbgb.us	41.78506667	-93.38538333	871	FALSE	3.16227766016838	490	3	31	2010	1	2.55418619906938
North America	US	cbgb.us	41.78506667	-93.38538333	871	FALSE	3.16227766016838	490	3	31	2011	2	2.3842637857228
North America	US	cbgb.us	41.78506667	-93.38538333	871	FALSE	3.16227766016838	490	3	31	2012	3	2.38057300306689
North America	US	cbgb.us	41.78506667	-93.38538333	871	FALSE	3.16227766016838	490	3	31	2013	4	2.36777510174784
North America	US	cbgb.us	41.78506667	-93.38538333	871	FALSE	3.16227766016838	490	3	31	2014	5	2.37872940093735
North America	US	cbgb.us	41.78506667	-93.38538333	871	FALSE	3.16227766016838	490	3	31	2015	6	3.04633905560481
North America	US	cbgb.us	41.78506667	-93.38538333	871	FALSE	3.16227766016838	490	3	31	2016	7	2.38471174293828
North America	US	cbgb.us	41.78506667	-93.38538333	871	FALSE	3.16227766016838	490	3	31	2017	8	2.74787770581979
North America	US	cbgb.us	41.78506667	-93.38538333	871	FALSE	3.16227766016838	490	3	31	2018	9	2.45255306322893
North America	US	cbgb.us	41.78506667	-93.38538333	871	FALSE	3.16227766016838	660	3	33	2010	1	2.72218129666491
North America	US	cbgb.us	41.78506667	-93.38538333	871	FALSE	3.16227766016838	660	3	33	2011	2	2.61505530417972
North America	US	cbgb.us	41.78506667	-93.38538333	871	FALSE	3.16227766016838	660	3	33	2012	3	2.8700232918954
North America	US	cbgb.us	41.78506667	-93.38538333	871	FALSE	3.16227766016838	660	3	33	2013	4	2.55573634269805
North America	US	cbgb.us	41.78506667	-93.38538333	871	FALSE	3.16227766016838	660	3	33	2014	5	2.68538475408691
North America	US	cbgb.us	41.78506667	-93.38538333	871	FALSE	3.16227766016838	660	3	33	2015	6	3.06818586174616
North America	US	cbgb.us	41.78506667	-93.38538333	871	FALSE	3.16227766016838	660	3	33	2016	7	2.77851301173892
North America	US	cbgb.us	41.78506667	-93.38538333	871	FALSE	3.16227766016838	660	3	33	2017	8	2.73343802709106
North America	US	cbgb.us	41.78506667	-93.38538333	871	FALSE	3.16227766016838	660	3	33	2018	9	2.63698910181223
North America	US	cbgb.us	41.78506667	-93.38538333	871	FALSE	3.16227766016838	480	4	38	2010	1	2.8529372259815
North America	US	cbgb.us	41.78506667	-93.38538333	871	FALSE	3.16227766016838	480	4	38	2011	2	2.42398272967718
North America	US	cbgb.us	41.78506667	-93.38538333	871	FALSE	3.16227766016838	480	4	38	2012	3	2.14003641097528
North America	US	cbgb.us	41.78506667	-93.38538333	871	FALSE	3.16227766016838	480	4	38	2013	4	2.54828313505055
North America	US	cbgb.us	41.78506667	-93.38538333	871	FALSE	3.16227766016838	480	4	38	2014	5	2.7723583854512
North America	US	cbgb.us	41.78506667	-93.38538333	871	FALSE	3.16227766016838	480	4	38	2015	6	3.07910885760144
North America	US	cbgb.us	41.78506667	-93.38538333	871	FALSE	3.16227766016838	480	4	38	2016	7	2.93399316383124
North America	US	cbgb.us	41.78506667	-93.38538333	871	FALSE	3.16227766016838	480	4	38	2017	8	3.06610219676677
North America	US	cbgb.us	41.78506667	-93.38538333	871	FALSE	3.16227766016838	480	4	38	2018	9	2.72304499164344
North America	US	cbgb.us	41.78506667	-93.38538333	871	FALSE	3.16227766016838	490	4	46	2010	1	2.41153553220933
North America	US	cbgb.us	41.78506667	-93.38538333	871	FALSE	3.16227766016838	490	4	46	2011	2	2.4111144185509
North America	US	cbgb.us	41.78506667	-93.38538333	871	FALSE	3.16227766016838	490	4	46	2012	3	2.3541084391474
North America	US	cbgb.us	41.78506667	-93.38538333	871	FALSE	3.16227766016838	490	4	46	2013	4	2.33816055458382
North America	US	cbgb.us	41.78506667	-93.38538333	871	FALSE	3.16227766016838	490	4	46	2014	5	2.55017207463087
North America	US	cbgb.us	41.78506667	-93.38538333	871	FALSE	3.16227766016838	490	4	46	2015	6	2.30899102900016
North America	US	cbgb.us	41.78506667	-93.38538333	871	FALSE	3.16227766016838	490	4	46	2016	7	2.43616264704076
North America	US	cbgb.us	41.78506667	-93.38538333	871	FALSE	3.16227766016838	490	4	46	2017	8	2.44994098877334
North America	US	cbgb.us	41.78506667	-93.38538333	871	FALSE	3.16227766016838	490	4	46	2018	9	2.64982146322457
North America	US	cbgb.us	41.78506667	-93.38538333	871	FALSE	3.16227766016838	630	5	48	2010	1	2.56631962152481
North America	US	cbgb.us	41.78506667	-93.38538333	871	FALSE	3.16227766016838	630	5	48	2011	2	2.7796325607302
North America	US	cbgb.us	41.78506667	-93.38538333	871	FALSE	3.16227766016838	630	5	48	2012	3	2.16657810991965
North America	US	cbgb.us	41.78506667	-93.38538333	871	FALSE	3.16227766016838	630	5	48	2013	4	2.98705482884446
North America	US	cbgb.us	41.78506667	-93.38538333	871	FALSE	3.16227766016838	630	5	48	2014	5	2.26434550705009
North America	US	cbgb.us	41.78506667	-93.38538333	871	FALSE	3.16227766016838	630	5	48	2015	6	3.04826696288972
North America	US	cbgb.us	41.78506667	-93.38538333	871	FALSE	3.16227766016838	630	5	48	2016	7	3.35612150623699
North America	US	cbgb.us	41.78506667	-93.38538333	871	FALSE	3.16227766016838	630	5	48	2017	8	3.01577875638904
North America	US	cbgb.us	41.78506667	-93.38538333	871	FALSE	3.16227766016838	630	5	48	2018	9	2.80888586735981
North America	US	cbgb.us	41.78506667	-93.38538333	871	FALSE	3.16227766016838	600	5	49	2010	1	2.82321331328267
North America	US	cbgb.us	41.78506667	-93.38538333	871	FALSE	3.16227766016838	600	5	49	2011	2	2.60788374435699
North America	US	cbgb.us	41.78506667	-93.38538333	871	FALSE	3.16227766016838	600	5	49	2012	3	2.46194849520376
North America	US	cbgb.us	41.78506667	-93.38538333	871	FALSE	3.16227766016838	600	5	49	2013	4	2.69537965784108
North America	US	cbgb.us	41.78506667	-93.38538333	871	FALSE	3.16227766016838	600	5	49	2014	5	2.49948088123039
North America	US	cbgb.us	41.78506667	-93.38538333	871	FALSE	3.16227766016838	600	5	49	2015	6	2.91626966331251
North America	US	cbgb.us	41.78506667	-93.38538333	871	FALSE	3.16227766016838	600	5	49	2016	7	2.34242268082221
North America	US	cbgb.us	41.78506667	-93.38538333	871	FALSE	3.16227766016838	600	5	49	2017	8	2.55157197367425
North America	US	cbgb.us	41.78506667	-93.38538333	871	FALSE	3.16227766016838	600	5	49	2018	9	2.7906369619317
North America	US	cbgb.us	41.78506667	-93.38538333	871	FALSE	3.16227766016838	770	6	61	2010	1	2.68957521575994
North America	US	cbgb.us	41.78506667	-93.38538333	871	FALSE	3.16227766016838	770	6	61	2011	2	2.52081093153647
North America	US	cbgb.us	41.78506667	-93.38538333	871	FALSE	3.16227766016838	770	6	61	2012	3	2.80430984414131
North America	US	cbgb.us	41.78506667	-93.38538333	871	FALSE	3.16227766016838	770	6	61	2013	4	3.11743702528262
North America	US	cbgb.us	41.78506667	-93.38538333	871	FALSE	3.16227766016838	770	6	61	2014	5	2.68277664631443
North America	US	cbgb.us	41.78506667	-93.38538333	871	FALSE	3.16227766016838	770	6	61	2015	6	3.13961150376072
North America	US	cbgb.us	41.78506667	-93.38538333	871	FALSE	3.16227766016838	770	6	61	2016	7	3.1845494813207
North America	US	cbgb.us	41.78506667	-93.38538333	871	FALSE	3.16227766016838	770	6	61	2017	8	2.92762696244495
North America	US	cbgb.us	41.78506667	-93.38538333	871	FALSE	3.16227766016838	770	6	61	2018	9	3.14566247070755
North America	US	cbgb.us	41.78506667	-93.38538333	871	FALSE	3.16227766016838	850	6	62	2010	1	3.06323950817193
North America	US	cbgb.us	41.78506667	-93.38538333	871	FALSE	3.16227766016838	850	6	62	2011	2	2.61626540528171
North America	US	cbgb.us	41.78506667	-93.38538333	871	FALSE	3.16227766016838	850	6	62	2012	3	2.88994566182126
North America	US	cbgb.us	41.78506667	-93.38538333	871	FALSE	3.16227766016838	850	6	62	2013	4	2.91660816151033
North America	US	cbgb.us	41.78506667	-93.38538333	871	FALSE	3.16227766016838	850	6	62	2014	5	2.53192575494062
North America	US	cbgb.us	41.78506667	-93.38538333	871	FALSE	3.16227766016838	850	6	62	2015	6	3.12554632367119
North America	US	cbgb.us	41.78506667	-93.38538333	871	FALSE	3.16227766016838	850	6	62	2016	7	2.47282955671271
North America	US	cbgb.us	41.78506667	-93.38538333	871	FALSE	3.16227766016838	850	6	62	2017	8	2.76678451549786
North America	US	cbgb.us	41.78506667	-93.38538333	871	FALSE	3.16227766016838	850	6	62	2018	9	2.70671778233676
North America	US	cdcr.us	45.425	-93.2115	740	FALSE	2.82842712474619	320	1	1	2008	1	2.32014628611105
North America	US	cdcr.us	45.425	-93.2115	740	FALSE	2.82842712474619	320	1	1	2009	2	2.00646604224923
North America	US	cdcr.us	45.425	-93.2115	740	FALSE	2.82842712474619	320	1	1	2010	3	2.39619934709574
North America	US	cdcr.us	45.425	-93.2115	740	FALSE	2.82842712474619	320	1	1	2011	4	2.86302529622947
North America	US	cdcr.us	45.425	-93.2115	740	FALSE	2.82842712474619	320	1	1	2012	5	2.56995881809659
North America	US	cdcr.us	45.425	-93.2115	740	FALSE	2.82842712474619	320	1	1	2013	6	2.64542226934909
North America	US	cdcr.us	45.425	-93.2115	740	FALSE	2.82842712474619	320	1	1	2014	7	2.64684465923372
North America	US	cdcr.us	45.425	-93.2115	740	FALSE	2.82842712474619	320	1	1	2015	8	2.62353872358549
North America	US	cdcr.us	45.425	-93.2115	740	FALSE	2.82842712474619	320	1	1	2016	9	2.65298565630574
North America	US	cdcr.us	45.425	-93.2115	740	FALSE	2.82842712474619	320	1	1	2017	10	2.29016821987977
North America	US	cdcr.us	45.425	-93.2115	740	FALSE	2.82842712474619	740	1	3	2008	1	2.50174372962799
North America	US	cdcr.us	45.425	-93.2115	740	FALSE	2.82842712474619	740	1	3	2009	2	2.11058971029925
North America	US	cdcr.us	45.425	-93.2115	740	FALSE	2.82842712474619	740	1	3	2010	3	2.35024801833416
North America	US	cdcr.us	45.425	-93.2115	740	FALSE	2.82842712474619	740	1	3	2011	4	2.45178643552429
North America	US	cdcr.us	45.425	-93.2115	740	FALSE	2.82842712474619	740	1	3	2012	5	2.46686762035411
North America	US	cdcr.us	45.425	-93.2115	740	FALSE	2.82842712474619	740	1	3	2013	6	2.51587384371168
North America	US	cdcr.us	45.425	-93.2115	740	FALSE	2.82842712474619	740	1	3	2014	7	2.46501086471741
North America	US	cdcr.us	45.425	-93.2115	740	FALSE	2.82842712474619	740	1	3	2015	8	2.50115515262057
North America	US	cdcr.us	45.425	-93.2115	740	FALSE	2.82842712474619	740	1	3	2016	9	2.48033038625375
North America	US	cdcr.us	45.425	-93.2115	740	FALSE	2.82842712474619	740	1	3	2017	10	2.72136125474864
North America	US	cdcr.us	45.425	-93.2115	740	FALSE	2.82842712474619	450	1	10	2008	1	1.92427928606188
North America	US	cdcr.us	45.425	-93.2115	740	FALSE	2.82842712474619	450	1	10	2009	2	1.70329137811866
North America	US	cdcr.us	45.425	-93.2115	740	FALSE	2.82842712474619	450	1	10	2010	3	1.80617997398389
North America	US	cdcr.us	45.425	-93.2115	740	FALSE	2.82842712474619	450	1	10	2011	4	2.27531135454181
North America	US	cdcr.us	45.425	-93.2115	740	FALSE	2.82842712474619	450	1	10	2012	5	2.40823996531185
North America	US	cdcr.us	45.425	-93.2115	740	FALSE	2.82842712474619	450	1	10	2013	6	2.39005149645899
North America	US	cdcr.us	45.425	-93.2115	740	FALSE	2.82842712474619	450	1	10	2014	7	2.28206671277853
North America	US	cdcr.us	45.425	-93.2115	740	FALSE	2.82842712474619	450	1	10	2015	8	2.06318318796758
North America	US	cdcr.us	45.425	-93.2115	740	FALSE	2.82842712474619	450	1	10	2016	9	2.23928696325543
North America	US	cdcr.us	45.425	-93.2115	740	FALSE	2.82842712474619	450	1	10	2017	10	2.47906398992895
North America	US	cdcr.us	45.425	-93.2115	740	FALSE	2.82842712474619	290	1	11	2008	1	2.42488163663107
North America	US	cdcr.us	45.425	-93.2115	740	FALSE	2.82842712474619	290	1	11	2009	2	1.89209460269048
North America	US	cdcr.us	45.425	-93.2115	740	FALSE	2.82842712474619	290	1	11	2010	3	2.11727129565576
North America	US	cdcr.us	45.425	-93.2115	740	FALSE	2.82842712474619	290	1	11	2011	4	2.2027606873932
North America	US	cdcr.us	45.425	-93.2115	740	FALSE	2.82842712474619	290	1	11	2012	5	2.11892575282578
North America	US	cdcr.us	45.425	-93.2115	740	FALSE	2.82842712474619	290	1	11	2013	6	2.45939248775923
North America	US	cdcr.us	45.425	-93.2115	740	FALSE	2.82842712474619	290	1	11	2014	7	2.4714384073893
North America	US	cdcr.us	45.425	-93.2115	740	FALSE	2.82842712474619	290	1	11	2015	8	2.16277343883519
North America	US	cdcr.us	45.425	-93.2115	740	FALSE	2.82842712474619	290	1	11	2016	9	2.30614613168491
North America	US	cdcr.us	45.425	-93.2115	740	FALSE	2.82842712474619	290	1	11	2017	10	2.30302316948751
North America	US	cdcr.us	45.425	-93.2115	740	FALSE	2.82842712474619	400	2	13	2008	1	2.02530586526477
North America	US	cdcr.us	45.425	-93.2115	740	FALSE	2.82842712474619	400	2	13	2009	2	1.78532983501077
North America	US	cdcr.us	45.425	-93.2115	740	FALSE	2.82842712474619	400	2	13	2010	3	1.67209785793572
North America	US	cdcr.us	45.425	-93.2115	740	FALSE	2.82842712474619	400	2	13	2011	4	2.33142729652074
North America	US	cdcr.us	45.425	-93.2115	740	FALSE	2.82842712474619	400	2	13	2012	5	1.96614173273903
North America	US	cdcr.us	45.425	-93.2115	740	FALSE	2.82842712474619	400	2	13	2013	6	2.26245108973043
North America	US	cdcr.us	45.425	-93.2115	740	FALSE	2.82842712474619	400	2	13	2014	7	2.26976270845694
North America	US	cdcr.us	45.425	-93.2115	740	FALSE	2.82842712474619	400	2	13	2015	8	2.20156097811674
North America	US	cdcr.us	45.425	-93.2115	740	FALSE	2.82842712474619	400	2	13	2016	9	2.30509329606165
North America	US	cdcr.us	45.425	-93.2115	740	FALSE	2.82842712474619	400	2	13	2017	10	2.27988358105675
North America	US	cdcr.us	45.425	-93.2115	740	FALSE	2.82842712474619	1780	2	18	2008	1	2.52633927738984
North America	US	cdcr.us	45.425	-93.2115	740	FALSE	2.82842712474619	1780	2	18	2009	2	2.08278537031645
North America	US	cdcr.us	45.425	-93.2115	740	FALSE	2.82842712474619	1780	2	18	2010	3	2.08278537031645
North America	US	cdcr.us	45.425	-93.2115	740	FALSE	2.82842712474619	1780	2	18	2011	4	2.72631961211078
North America	US	cdcr.us	45.425	-93.2115	740	FALSE	2.82842712474619	1780	2	18	2012	5	2.65030752313194
North America	US	cdcr.us	45.425	-93.2115	740	FALSE	2.82842712474619	1780	2	18	2013	6	2.59933713299249
North America	US	cdcr.us	45.425	-93.2115	740	FALSE	2.82842712474619	1780	2	18	2014	7	2.82441873739628
North America	US	cdcr.us	45.425	-93.2115	740	FALSE	2.82842712474619	1780	2	18	2015	8	2.64382758712335
North America	US	cdcr.us	45.425	-93.2115	740	FALSE	2.82842712474619	1780	2	18	2016	9	2.50158639761995
North America	US	cdcr.us	45.425	-93.2115	740	FALSE	2.82842712474619	1780	2	18	2017	10	2.76032445450869
North America	US	cdcr.us	45.425	-93.2115	740	FALSE	2.82842712474619	1640	2	21	2008	1	2.42569721336259
North America	US	cdcr.us	45.425	-93.2115	740	FALSE	2.82842712474619	1640	2	21	2009	2	1.92427928606188
North America	US	cdcr.us	45.425	-93.2115	740	FALSE	2.82842712474619	1640	2	21	2010	3	2.19033169817029
North America	US	cdcr.us	45.425	-93.2115	740	FALSE	2.82842712474619	1640	2	21	2011	4	2.58433122436753
North America	US	cdcr.us	45.425	-93.2115	740	FALSE	2.82842712474619	1640	2	21	2012	5	2.7701152947871
North America	US	cdcr.us	45.425	-93.2115	740	FALSE	2.82842712474619	1640	2	21	2013	6	2.86658267706355
North America	US	cdcr.us	45.425	-93.2115	740	FALSE	2.82842712474619	1640	2	21	2014	7	2.06707085604537
North America	US	cdcr.us	45.425	-93.2115	740	FALSE	2.82842712474619	1640	2	21	2015	8	2.63127123460121
North America	US	cdcr.us	45.425	-93.2115	740	FALSE	2.82842712474619	1640	2	21	2016	9	2.6709644424905
North America	US	cdcr.us	45.425	-93.2115	740	FALSE	2.82842712474619	1640	2	21	2017	10	2.79082329934023
North America	US	cdcr.us	45.425	-93.2115	740	FALSE	2.82842712474619	1660	2	23	2008	1	2.5152113043278
North America	US	cdcr.us	45.425	-93.2115	740	FALSE	2.82842712474619	1660	2	23	2009	2	2.13033376849501
North America	US	cdcr.us	45.425	-93.2115	740	FALSE	2.82842712474619	1660	2	23	2010	3	2.21218760440396
North America	US	cdcr.us	45.425	-93.2115	740	FALSE	2.82842712474619	1660	2	23	2011	4	2.61119206086843
North America	US	cdcr.us	45.425	-93.2115	740	FALSE	2.82842712474619	1660	2	23	2012	5	2.3021143769562
North America	US	cdcr.us	45.425	-93.2115	740	FALSE	2.82842712474619	1660	2	23	2013	6	3.08062648692181
North America	US	cdcr.us	45.425	-93.2115	740	FALSE	2.82842712474619	1660	2	23	2014	7	2.65364659125466
North America	US	cdcr.us	45.425	-93.2115	740	FALSE	2.82842712474619	1660	2	23	2015	8	2.64782291053573
North America	US	cdcr.us	45.425	-93.2115	740	FALSE	2.82842712474619	1660	2	23	2016	9	2.52407141593402
North America	US	cdcr.us	45.425	-93.2115	740	FALSE	2.82842712474619	1660	2	23	2017	10	2.80680382401676
North America	US	cdcr.us	45.425	-93.2115	740	FALSE	2.82842712474619	590	3	26	2008	1	2.16136800223497
North America	US	cdcr.us	45.425	-93.2115	740	FALSE	2.82842712474619	590	3	26	2009	2	1.88081359228079
North America	US	cdcr.us	45.425	-93.2115	740	FALSE	2.82842712474619	590	3	26	2010	3	1.61278385671974
North America	US	cdcr.us	45.425	-93.2115	740	FALSE	2.82842712474619	590	3	26	2011	4	2.28330122870355
North America	US	cdcr.us	45.425	-93.2115	740	FALSE	2.82842712474619	590	3	26	2012	5	2.54530711646582
North America	US	cdcr.us	45.425	-93.2115	740	FALSE	2.82842712474619	590	3	26	2013	6	2.3096301674259
North America	US	cdcr.us	45.425	-93.2115	740	FALSE	2.82842712474619	590	3	26	2014	7	2.11637360014049
North America	US	cdcr.us	45.425	-93.2115	740	FALSE	2.82842712474619	590	3	26	2015	8	2.56110138364906
North America	US	cdcr.us	45.425	-93.2115	740	FALSE	2.82842712474619	590	3	26	2016	9	2.30353083206225
North America	US	cdcr.us	45.425	-93.2115	740	FALSE	2.82842712474619	590	3	26	2017	10	2.27369558793009
North America	US	cdcr.us	45.425	-93.2115	740	FALSE	2.82842712474619	1170	3	27	2008	1	2.55870857053317
North America	US	cdcr.us	45.425	-93.2115	740	FALSE	2.82842712474619	1170	3	27	2009	2	2.01494034979294
North America	US	cdcr.us	45.425	-93.2115	740	FALSE	2.82842712474619	1170	3	27	2010	3	1.92941892571429
North America	US	cdcr.us	45.425	-93.2115	740	FALSE	2.82842712474619	1170	3	27	2011	4	2.43376983392487
North America	US	cdcr.us	45.425	-93.2115	740	FALSE	2.82842712474619	1170	3	27	2012	5	2.7155855518932
North America	US	cdcr.us	45.425	-93.2115	740	FALSE	2.82842712474619	1170	3	27	2013	6	2.81358098856819
North America	US	cdcr.us	45.425	-93.2115	740	FALSE	2.82842712474619	1170	3	27	2014	7	2.29512708525219
North America	US	cdcr.us	45.425	-93.2115	740	FALSE	2.82842712474619	1170	3	27	2015	8	2.82224001978428
North America	US	cdcr.us	45.425	-93.2115	740	FALSE	2.82842712474619	1170	3	27	2016	9	2.35311765648492
North America	US	cdcr.us	45.425	-93.2115	740	FALSE	2.82842712474619	1170	3	27	2017	10	2.66458557001258
North America	US	cdcr.us	45.425	-93.2115	740	FALSE	2.82842712474619	360	3	33	2008	1	2.37106786227174
North America	US	cdcr.us	45.425	-93.2115	740	FALSE	2.82842712474619	360	3	33	2009	2	2.01703333929878
North America	US	cdcr.us	45.425	-93.2115	740	FALSE	2.82842712474619	360	3	33	2010	3	1.91381385238372
North America	US	cdcr.us	45.425	-93.2115	740	FALSE	2.82842712474619	360	3	33	2011	4	2.66698571832966
North America	US	cdcr.us	45.425	-93.2115	740	FALSE	2.82842712474619	360	3	33	2012	5	2.68484536164441
North America	US	cdcr.us	45.425	-93.2115	740	FALSE	2.82842712474619	360	3	33	2013	6	2.57112627708431
North America	US	cdcr.us	45.425	-93.2115	740	FALSE	2.82842712474619	360	3	33	2014	7	2.36735592102602
North America	US	cdcr.us	45.425	-93.2115	740	FALSE	2.82842712474619	360	3	33	2015	8	2.47552591503928
North America	US	cdcr.us	45.425	-93.2115	740	FALSE	2.82842712474619	360	3	33	2016	9	2.48143546186757
North America	US	cdcr.us	45.425	-93.2115	740	FALSE	2.82842712474619	360	3	33	2017	10	2.76076164352003
North America	US	cdcr.us	45.425	-93.2115	740	FALSE	2.82842712474619	520	3	36	2008	1	2.40908736944783
North America	US	cdcr.us	45.425	-93.2115	740	FALSE	2.82842712474619	520	3	36	2009	2	2.12221587827283
North America	US	cdcr.us	45.425	-93.2115	740	FALSE	2.82842712474619	520	3	36	2010	3	2.43775056282039
North America	US	cdcr.us	45.425	-93.2115	740	FALSE	2.82842712474619	520	3	36	2011	4	2.67348169707335
North America	US	cdcr.us	45.425	-93.2115	740	FALSE	2.82842712474619	520	3	36	2012	5	2.65513843481138
North America	US	cdcr.us	45.425	-93.2115	740	FALSE	2.82842712474619	520	3	36	2013	6	2.58206336291171
North America	US	cdcr.us	45.425	-93.2115	740	FALSE	2.82842712474619	520	3	36	2014	7	2.21138755293686
North America	US	cdcr.us	45.425	-93.2115	740	FALSE	2.82842712474619	520	3	36	2015	8	2.38771008939861
North America	US	cdcr.us	45.425	-93.2115	740	FALSE	2.82842712474619	520	3	36	2016	9	2.44120008773237
North America	US	cdcr.us	45.425	-93.2115	740	FALSE	2.82842712474619	520	3	36	2017	10	2.70051334716843
North America	US	cdcr.us	45.425	-93.2115	740	FALSE	2.82842712474619	430	4	39	2008	1	2.16583762469013
North America	US	cdcr.us	45.425	-93.2115	740	FALSE	2.82842712474619	430	4	39	2009	2	1.61278385671974
North America	US	cdcr.us	45.425	-93.2115	740	FALSE	2.82842712474619	430	4	39	2010	3	1.8750612633917
North America	US	cdcr.us	45.425	-93.2115	740	FALSE	2.82842712474619	430	4	39	2011	4	2.27760921430409
North America	US	cdcr.us	45.425	-93.2115	740	FALSE	2.82842712474619	430	4	39	2012	5	2.19173039336286
North America	US	cdcr.us	45.425	-93.2115	740	FALSE	2.82842712474619	430	4	39	2013	6	2.58994960132571
North America	US	cdcr.us	45.425	-93.2115	740	FALSE	2.82842712474619	430	4	39	2014	7	2.30920417967041
North America	US	cdcr.us	45.425	-93.2115	740	FALSE	2.82842712474619	430	4	39	2015	8	2.18746431529292
North America	US	cdcr.us	45.425	-93.2115	740	FALSE	2.82842712474619	430	4	39	2016	9	2.23415015460551
North America	US	cdcr.us	45.425	-93.2115	740	FALSE	2.82842712474619	430	4	39	2017	10	2.37054084506968
North America	US	cdcr.us	45.425	-93.2115	740	FALSE	2.82842712474619	350	4	41	2008	1	2.33945144130644
North America	US	cdcr.us	45.425	-93.2115	740	FALSE	2.82842712474619	350	4	41	2009	2	1.77085201164214
North America	US	cdcr.us	45.425	-93.2115	740	FALSE	2.82842712474619	350	4	41	2010	3	2.58883172559421
North America	US	cdcr.us	45.425	-93.2115	740	FALSE	2.82842712474619	350	4	41	2011	4	2.74075732330777
North America	US	cdcr.us	45.425	-93.2115	740	FALSE	2.82842712474619	350	4	41	2012	5	2.50852971897129
North America	US	cdcr.us	45.425	-93.2115	740	FALSE	2.82842712474619	350	4	41	2013	6	2.82865989653532
North America	US	cdcr.us	45.425	-93.2115	740	FALSE	2.82842712474619	350	4	41	2014	7	2.20817252666712
North America	US	cdcr.us	45.425	-93.2115	740	FALSE	2.82842712474619	350	4	41	2015	8	2.28719687846623
North America	US	cdcr.us	45.425	-93.2115	740	FALSE	2.82842712474619	350	4	41	2016	9	2.84636804368367
North America	US	cdcr.us	45.425	-93.2115	740	FALSE	2.82842712474619	350	4	41	2017	10	2.44744488115817
North America	US	cdcr.us	45.425	-93.2115	740	FALSE	2.82842712474619	350	4	45	2008	1	2.31492005599242
North America	US	cdcr.us	45.425	-93.2115	740	FALSE	2.82842712474619	350	4	45	2009	2	2.01283722470517
North America	US	cdcr.us	45.425	-93.2115	740	FALSE	2.82842712474619	350	4	45	2010	3	2.45484486000851
North America	US	cdcr.us	45.425	-93.2115	740	FALSE	2.82842712474619	350	4	45	2011	4	2.68930885912362
North America	US	cdcr.us	45.425	-93.2115	740	FALSE	2.82842712474619	350	4	45	2012	5	2.23929947912689
North America	US	cdcr.us	45.425	-93.2115	740	FALSE	2.82842712474619	350	4	45	2013	6	2.73639650227664
North America	US	cdcr.us	45.425	-93.2115	740	FALSE	2.82842712474619	350	4	45	2014	7	2.31542766294535
North America	US	cdcr.us	45.425	-93.2115	740	FALSE	2.82842712474619	350	4	45	2015	8	2.53587616558535
North America	US	cdcr.us	45.425	-93.2115	740	FALSE	2.82842712474619	350	4	45	2016	9	2.29021274691953
North America	US	cdcr.us	45.425	-93.2115	740	FALSE	2.82842712474619	350	4	45	2017	10	2.44185217577329
North America	US	cdcr.us	45.425	-93.2115	740	FALSE	2.82842712474619	280	4	46	2008	1	2.0899051114394
North America	US	cdcr.us	45.425	-93.2115	740	FALSE	2.82842712474619	280	4	46	2009	2	1.94200805302231
North America	US	cdcr.us	45.425	-93.2115	740	FALSE	2.82842712474619	280	4	46	2010	3	2.07188200730613
North America	US	cdcr.us	45.425	-93.2115	740	FALSE	2.82842712474619	280	4	46	2011	4	2.38291713508753
North America	US	cdcr.us	45.425	-93.2115	740	FALSE	2.82842712474619	280	4	46	2012	5	2.36921585741014
North America	US	cdcr.us	45.425	-93.2115	740	FALSE	2.82842712474619	280	4	46	2013	6	2.59769518592551
North America	US	cdcr.us	45.425	-93.2115	740	FALSE	2.82842712474619	280	4	46	2014	7	2.32469391386177
North America	US	cdcr.us	45.425	-93.2115	740	FALSE	2.82842712474619	280	4	46	2015	8	2.18520206518789
North America	US	cdcr.us	45.425	-93.2115	740	FALSE	2.82842712474619	280	4	46	2016	9	2.35663764737269
North America	US	cdcr.us	45.425	-93.2115	740	FALSE	2.82842712474619	280	4	46	2017	10	2.38057300306689
North America	US	cdcr.us	45.425	-93.2115	740	FALSE	2.82842712474619	560	5	53	2008	1	2.41580772763554
North America	US	cdcr.us	45.425	-93.2115	740	FALSE	2.82842712474619	560	5	53	2009	2	1.99782308074573
North America	US	cdcr.us	45.425	-93.2115	740	FALSE	2.82842712474619	560	5	53	2010	3	2.33041377334919
North America	US	cdcr.us	45.425	-93.2115	740	FALSE	2.82842712474619	560	5	53	2011	4	2.45788189673399
North America	US	cdcr.us	45.425	-93.2115	740	FALSE	2.82842712474619	560	5	53	2012	5	2.51917146382166
North America	US	cdcr.us	45.425	-93.2115	740	FALSE	2.82842712474619	560	5	53	2013	6	2.91169015875386
North America	US	cdcr.us	45.425	-93.2115	740	FALSE	2.82842712474619	560	5	53	2014	7	2.38578495884334
North America	US	cdcr.us	45.425	-93.2115	740	FALSE	2.82842712474619	560	5	53	2015	8	2.30914024545307
North America	US	cdcr.us	45.425	-93.2115	740	FALSE	2.82842712474619	560	5	53	2016	9	2.56637856085881
North America	US	cdcr.us	45.425	-93.2115	740	FALSE	2.82842712474619	560	5	53	2017	10	2.75630132149526
North America	US	cdcr.us	45.425	-93.2115	740	FALSE	2.82842712474619	330	5	56	2008	1	2.53402610605613
North America	US	cdcr.us	45.425	-93.2115	740	FALSE	2.82842712474619	330	5	56	2009	2	1.86923171973098
North America	US	cdcr.us	45.425	-93.2115	740	FALSE	2.82842712474619	330	5	56	2010	3	2.7427251313047
North America	US	cdcr.us	45.425	-93.2115	740	FALSE	2.82842712474619	330	5	56	2011	4	2.61752453488629
North America	US	cdcr.us	45.425	-93.2115	740	FALSE	2.82842712474619	330	5	56	2012	5	2.50037371435337
North America	US	cdcr.us	45.425	-93.2115	740	FALSE	2.82842712474619	330	5	56	2013	6	2.71891668601486
North America	US	cdcr.us	45.425	-93.2115	740	FALSE	2.82842712474619	330	5	56	2014	7	2.29336255471145
North America	US	cdcr.us	45.425	-93.2115	740	FALSE	2.82842712474619	330	5	56	2015	8	2.29913669374401
North America	US	cdcr.us	45.425	-93.2115	740	FALSE	2.82842712474619	330	5	56	2016	9	2.5603968736739
North America	US	cdcr.us	45.425	-93.2115	740	FALSE	2.82842712474619	330	5	56	2017	10	2.3981136917305
North America	US	cdcr.us	45.425	-93.2115	740	FALSE	2.82842712474619	220	5	58	2008	1	1.80955971463527
North America	US	cdcr.us	45.425	-93.2115	740	FALSE	2.82842712474619	220	5	58	2009	2	1.5854607295085
North America	US	cdcr.us	45.425	-93.2115	740	FALSE	2.82842712474619	220	5	58	2010	3	1.8750612633917
North America	US	cdcr.us	45.425	-93.2115	740	FALSE	2.82842712474619	220	5	58	2011	4	2.15381486434453
North America	US	cdcr.us	45.425	-93.2115	740	FALSE	2.82842712474619	220	5	58	2012	5	2.13672056715641
North America	US	cdcr.us	45.425	-93.2115	740	FALSE	2.82842712474619	220	5	58	2013	6	2.45636603312904
North America	US	cdcr.us	45.425	-93.2115	740	FALSE	2.82842712474619	220	5	58	2014	7	2.18398121891459
North America	US	cdcr.us	45.425	-93.2115	740	FALSE	2.82842712474619	220	5	58	2015	8	2.21576970841764
North America	US	cdcr.us	45.425	-93.2115	740	FALSE	2.82842712474619	220	5	58	2016	9	2.14883392905416
North America	US	cdcr.us	45.425	-93.2115	740	FALSE	2.82842712474619	220	5	58	2017	10	2.26599637049508
North America	US	cdcr.us	45.425	-93.2115	740	FALSE	2.82842712474619	280	5	60	2008	1	2.20139712432045
North America	US	cdcr.us	45.425	-93.2115	740	FALSE	2.82842712474619	280	5	60	2009	2	1.78887511577542
North America	US	cdcr.us	45.425	-93.2115	740	FALSE	2.82842712474619	280	5	60	2010	3	2.02938377768521
North America	US	cdcr.us	45.425	-93.2115	740	FALSE	2.82842712474619	280	5	60	2011	4	2.30642502755069
North America	US	cdcr.us	45.425	-93.2115	740	FALSE	2.82842712474619	280	5	60	2012	5	2.39794000867204
North America	US	cdcr.us	45.425	-93.2115	740	FALSE	2.82842712474619	280	5	60	2013	6	2.50105926221775
North America	US	cdcr.us	45.425	-93.2115	740	FALSE	2.82842712474619	280	5	60	2014	7	2.20262452357898
North America	US	cdcr.us	45.425	-93.2115	740	FALSE	2.82842712474619	280	5	60	2015	8	2.09096307659573
North America	US	cdcr.us	45.425	-93.2115	740	FALSE	2.82842712474619	280	5	60	2016	9	2.30144237957043
North America	US	cdcr.us	45.425	-93.2115	740	FALSE	2.82842712474619	280	5	60	2017	10	2.45095695477757
North America	US	cdpt.us	41.2	-101.63	456	NA	2.64575131106459	1920	1	1	2008	1	1.26951294421792
North America	US	cdpt.us	41.2	-101.63	456	NA	2.64575131106459	1920	1	1	2009	2	2.92330879519567
North America	US	cdpt.us	41.2	-101.63	456	NA	2.64575131106459	1920	1	1	2010	3	2.96731391828708
North America	US	cdpt.us	41.2	-101.63	456	NA	2.64575131106459	1920	1	1	2011	4	2.71391035412896
North America	US	cdpt.us	41.2	-101.63	456	NA	2.64575131106459	1920	1	1	2012	5	1.98587535730839
North America	US	cdpt.us	41.2	-101.63	456	NA	2.64575131106459	1920	1	1	2013	6	2.62991903550354
North America	US	cdpt.us	41.2	-101.63	456	NA	2.64575131106459	1920	1	1	2014	7	1.76342799356294
North America	US	cdpt.us	41.2	-101.63	456	NA	2.64575131106459	1920	1	1	2015	8	2.39348745814718
North America	US	cdpt.us	41.2	-101.63	456	NA	2.64575131106459	1920	1	1	2016	9	2.5860807074609
North America	US	cdpt.us	41.2	-101.63	456	NA	2.64575131106459	1920	1	1	2017	10	2.64870145665173
North America	US	cdpt.us	41.2	-101.63	456	NA	2.64575131106459	1190	1	2	2008	1	1.50242711998443
North America	US	cdpt.us	41.2	-101.63	456	NA	2.64575131106459	1190	1	2	2009	2	2.42934847292366
North America	US	cdpt.us	41.2	-101.63	456	NA	2.64575131106459	1190	1	2	2010	3	2.0927206446841
North America	US	cdpt.us	41.2	-101.63	456	NA	2.64575131106459	1190	1	2	2011	4	2.08813608870055
North America	US	cdpt.us	41.2	-101.63	456	NA	2.64575131106459	1190	1	2	2012	5	1.87938263717434
North America	US	cdpt.us	41.2	-101.63	456	NA	2.64575131106459	1190	1	2	2013	6	1.9216864754836
North America	US	cdpt.us	41.2	-101.63	456	NA	2.64575131106459	1190	1	2	2014	7	2.05690485133647
North America	US	cdpt.us	41.2	-101.63	456	NA	2.64575131106459	1190	1	2	2015	8	2.31260043926126
North America	US	cdpt.us	41.2	-101.63	456	NA	2.64575131106459	1190	1	2	2016	9	2.05937405906596
North America	US	cdpt.us	41.2	-101.63	456	NA	2.64575131106459	1190	1	2	2017	10	2.03722723458227
North America	US	cdpt.us	41.2	-101.63	456	NA	2.64575131106459	1270	1	8	2008	1	1.61909333062674
North America	US	cdpt.us	41.2	-101.63	456	NA	2.64575131106459	1270	1	8	2009	2	2.17789705991894
North America	US	cdpt.us	41.2	-101.63	456	NA	2.64575131106459	1270	1	8	2010	3	2.00806762174803
North America	US	cdpt.us	41.2	-101.63	456	NA	2.64575131106459	1270	1	8	2011	4	2.2715512056685
North America	US	cdpt.us	41.2	-101.63	456	NA	2.64575131106459	1270	1	8	2012	5	2.13193929521042
North America	US	cdpt.us	41.2	-101.63	456	NA	2.64575131106459	1270	1	8	2013	6	2.33945144130644
North America	US	cdpt.us	41.2	-101.63	456	NA	2.64575131106459	1270	1	8	2014	7	2.32531037171106
North America	US	cdpt.us	41.2	-101.63	456	NA	2.64575131106459	1270	1	8	2015	8	2.57065967002153
North America	US	cdpt.us	41.2	-101.63	456	NA	2.64575131106459	1270	1	8	2016	9	2.61721009455743
North America	US	cdpt.us	41.2	-101.63	456	NA	2.64575131106459	1270	1	8	2017	10	2.04493154614916
North America	US	cdpt.us	41.2	-101.63	456	NA	2.64575131106459	1110	1	10	2008	1	2.18012587516405
North America	US	cdpt.us	41.2	-101.63	456	NA	2.64575131106459	1110	1	10	2009	2	2.87650650426588
North America	US	cdpt.us	41.2	-101.63	456	NA	2.64575131106459	1110	1	10	2010	3	2.5119501703755
North America	US	cdpt.us	41.2	-101.63	456	NA	2.64575131106459	1110	1	10	2011	4	2.51686576149781
North America	US	cdpt.us	41.2	-101.63	456	NA	2.64575131106459	1110	1	10	2012	5	2.2135177569963
North America	US	cdpt.us	41.2	-101.63	456	NA	2.64575131106459	1110	1	10	2013	6	2.75089392038213
North America	US	cdpt.us	41.2	-101.63	456	NA	2.64575131106459	1110	1	10	2014	7	2.33041377334919
North America	US	cdpt.us	41.2	-101.63	456	NA	2.64575131106459	1110	1	10	2015	8	2.5327543789925
North America	US	cdpt.us	41.2	-101.63	456	NA	2.64575131106459	1110	1	10	2016	9	2.70513642982145
North America	US	cdpt.us	41.2	-101.63	456	NA	2.64575131106459	1110	1	10	2017	10	2.26150077319828
North America	US	cdpt.us	41.2	-101.63	456	NA	2.64575131106459	1060	2	12	2008	1	1.81888541459401
North America	US	cdpt.us	41.2	-101.63	456	NA	2.64575131106459	1060	2	12	2009	2	2.64529943114097
North America	US	cdpt.us	41.2	-101.63	456	NA	2.64575131106459	1060	2	12	2010	3	2.43444913720477
North America	US	cdpt.us	41.2	-101.63	456	NA	2.64575131106459	1060	2	12	2011	4	2.38805677473994
North America	US	cdpt.us	41.2	-101.63	456	NA	2.64575131106459	1060	2	12	2012	5	2.25285303097989
North America	US	cdpt.us	41.2	-101.63	456	NA	2.64575131106459	1060	2	12	2013	6	2.61489721603313
North America	US	cdpt.us	41.2	-101.63	456	NA	2.64575131106459	1060	2	12	2014	7	2.05880548667591
North America	US	cdpt.us	41.2	-101.63	456	NA	2.64575131106459	1060	2	12	2015	8	2.4983105537896
North America	US	cdpt.us	41.2	-101.63	456	NA	2.64575131106459	1060	2	12	2016	9	2.54752857645978
North America	US	cdpt.us	41.2	-101.63	456	NA	2.64575131106459	1060	2	12	2017	10	2.30696086288319
North America	US	cdpt.us	41.2	-101.63	456	NA	2.64575131106459	1640	2	13	2008	1	2.07481644064517
North America	US	cdpt.us	41.2	-101.63	456	NA	2.64575131106459	1640	2	13	2009	2	2.8284987781948
North America	US	cdpt.us	41.2	-101.63	456	NA	2.64575131106459	1640	2	13	2010	3	2.28735377271475
North America	US	cdpt.us	41.2	-101.63	456	NA	2.64575131106459	1640	2	13	2011	4	2.63598611180083
North America	US	cdpt.us	41.2	-101.63	456	NA	2.64575131106459	1640	2	13	2012	5	2.20817252666712
North America	US	cdpt.us	41.2	-101.63	456	NA	2.64575131106459	1640	2	13	2013	6	2.63698910181223
North America	US	cdpt.us	41.2	-101.63	456	NA	2.64575131106459	1640	2	13	2014	7	2.04336227802113
North America	US	cdpt.us	41.2	-101.63	456	NA	2.64575131106459	1640	2	13	2015	8	2.64962688684053
North America	US	cdpt.us	41.2	-101.63	456	NA	2.64575131106459	1640	2	13	2016	9	2.65891722004452
North America	US	cdpt.us	41.2	-101.63	456	NA	2.64575131106459	1640	2	13	2017	10	2.38524868240322
North America	US	cdpt.us	41.2	-101.63	456	NA	2.64575131106459	790	2	17	2008	1	1.67024585307412
North America	US	cdpt.us	41.2	-101.63	456	NA	2.64575131106459	790	2	17	2009	2	2.88366143515362
North America	US	cdpt.us	41.2	-101.63	456	NA	2.64575131106459	790	2	17	2010	3	2.2477892042773
North America	US	cdpt.us	41.2	-101.63	456	NA	2.64575131106459	790	2	17	2011	4	2.47074115808189
North America	US	cdpt.us	41.2	-101.63	456	NA	2.64575131106459	790	2	17	2012	5	2.30319605742049
North America	US	cdpt.us	41.2	-101.63	456	NA	2.64575131106459	790	2	17	2013	6	2.49276038902684
North America	US	cdpt.us	41.2	-101.63	456	NA	2.64575131106459	790	2	17	2014	7	2.17897694729317
North America	US	cdpt.us	41.2	-101.63	456	NA	2.64575131106459	790	2	17	2015	8	2.59659709562646
North America	US	cdpt.us	41.2	-101.63	456	NA	2.64575131106459	790	2	17	2016	9	2.68209992907072
North America	US	cdpt.us	41.2	-101.63	456	NA	2.64575131106459	790	2	17	2017	10	2.58804749698608
North America	US	cdpt.us	41.2	-101.63	456	NA	2.64575131106459	1390	2	20	2008	1	1.98944981766669
North America	US	cdpt.us	41.2	-101.63	456	NA	2.64575131106459	1390	2	20	2009	2	2.81207737085651
North America	US	cdpt.us	41.2	-101.63	456	NA	2.64575131106459	1390	2	20	2010	3	2.70333437544377
North America	US	cdpt.us	41.2	-101.63	456	NA	2.64575131106459	1390	2	20	2011	4	2.41809404031037
North America	US	cdpt.us	41.2	-101.63	456	NA	2.64575131106459	1390	2	20	2012	5	2.22010808804005
North America	US	cdpt.us	41.2	-101.63	456	NA	2.64575131106459	1390	2	20	2013	6	3.03802374004516
North America	US	cdpt.us	41.2	-101.63	456	NA	2.64575131106459	1390	2	20	2014	7	1.76715586608218
North America	US	cdpt.us	41.2	-101.63	456	NA	2.64575131106459	1390	2	20	2015	8	2.5931752634781
North America	US	cdpt.us	41.2	-101.63	456	NA	2.64575131106459	1390	2	20	2016	9	2.55442858472205
North America	US	cdpt.us	41.2	-101.63	456	NA	2.64575131106459	1390	2	20	2017	10	2.62055244472944
North America	US	cdpt.us	41.2	-101.63	456	NA	2.64575131106459	900	3	22	2008	1	2.04375512696868
North America	US	cdpt.us	41.2	-101.63	456	NA	2.64575131106459	900	3	22	2009	2	2.7232503803831
North America	US	cdpt.us	41.2	-101.63	456	NA	2.64575131106459	900	3	22	2010	3	2.51930284923543
North America	US	cdpt.us	41.2	-101.63	456	NA	2.64575131106459	900	3	22	2011	4	2.97341651727394
North America	US	cdpt.us	41.2	-101.63	456	NA	2.64575131106459	900	3	22	2012	5	2.49762064978129
North America	US	cdpt.us	41.2	-101.63	456	NA	2.64575131106459	900	3	22	2013	6	2.9235030669421
North America	US	cdpt.us	41.2	-101.63	456	NA	2.64575131106459	900	3	22	2014	7	1.80617997398389
North America	US	cdpt.us	41.2	-101.63	456	NA	2.64575131106459	900	3	22	2015	8	2.07591176148278
North America	US	cdpt.us	41.2	-101.63	456	NA	2.64575131106459	900	3	22	2016	9	2.72815079324357
North America	US	cdpt.us	41.2	-101.63	456	NA	2.64575131106459	900	3	22	2017	10	2.36819387826682
North America	US	cdpt.us	41.2	-101.63	456	NA	2.64575131106459	1430	3	23	2008	1	2.15654915133178
North America	US	cdpt.us	41.2	-101.63	456	NA	2.64575131106459	1430	3	23	2009	2	2.80448018910599
North America	US	cdpt.us	41.2	-101.63	456	NA	2.64575131106459	1430	3	23	2010	3	2.40555978318944
North America	US	cdpt.us	41.2	-101.63	456	NA	2.64575131106459	1430	3	23	2011	4	2.56673202898622
North America	US	cdpt.us	41.2	-101.63	456	NA	2.64575131106459	1430	3	23	2012	5	2.25163822044821
North America	US	cdpt.us	41.2	-101.63	456	NA	2.64575131106459	1430	3	23	2013	6	2.91803033678488
North America	US	cdpt.us	41.2	-101.63	456	NA	2.64575131106459	1430	3	23	2014	7	2.16879202031418
North America	US	cdpt.us	41.2	-101.63	456	NA	2.64575131106459	1430	3	23	2015	8	2.48072537898849
North America	US	cdpt.us	41.2	-101.63	456	NA	2.64575131106459	1430	3	23	2016	9	2.41713940972733
North America	US	cdpt.us	41.2	-101.63	456	NA	2.64575131106459	1430	3	23	2017	10	2.45301239112146
North America	US	cdpt.us	41.2	-101.63	456	NA	2.64575131106459	990	3	26	2008	1	1.54900326202579
North America	US	cdpt.us	41.2	-101.63	456	NA	2.64575131106459	990	3	26	2009	2	2.28017985669086
North America	US	cdpt.us	41.2	-101.63	456	NA	2.64575131106459	990	3	26	2010	3	2.05153839051533
North America	US	cdpt.us	41.2	-101.63	456	NA	2.64575131106459	990	3	26	2011	4	2.50259779968083
North America	US	cdpt.us	41.2	-101.63	456	NA	2.64575131106459	990	3	26	2012	5	2.09166695759568
North America	US	cdpt.us	41.2	-101.63	456	NA	2.64575131106459	990	3	26	2013	6	2.32325210017169
North America	US	cdpt.us	41.2	-101.63	456	NA	2.64575131106459	990	3	26	2014	7	2.01703333929878
North America	US	cdpt.us	41.2	-101.63	456	NA	2.64575131106459	990	3	26	2015	8	2.29047981333067
North America	US	cdpt.us	41.2	-101.63	456	NA	2.64575131106459	990	3	26	2016	9	2.08689347130946
North America	US	cdpt.us	41.2	-101.63	456	NA	2.64575131106459	990	3	26	2017	10	2.25029799233986
North America	US	cdpt.us	41.2	-101.63	456	NA	2.64575131106459	1100	3	28	2008	1	1.9106244048892
North America	US	cdpt.us	41.2	-101.63	456	NA	2.64575131106459	1100	3	28	2009	2	2.43536650661266
North America	US	cdpt.us	41.2	-101.63	456	NA	2.64575131106459	1100	3	28	2010	3	2.17062836335418
North America	US	cdpt.us	41.2	-101.63	456	NA	2.64575131106459	1100	3	28	2011	4	2.69185474970314
North America	US	cdpt.us	41.2	-101.63	456	NA	2.64575131106459	1100	3	28	2012	5	2.35121634533934
North America	US	cdpt.us	41.2	-101.63	456	NA	2.64575131106459	1100	3	28	2013	6	2.50379068305718
North America	US	cdpt.us	41.2	-101.63	456	NA	2.64575131106459	1100	3	28	2014	7	2.06445798922692
North America	US	cdpt.us	41.2	-101.63	456	NA	2.64575131106459	1100	3	28	2015	8	2.28126068705501
North America	US	cdpt.us	41.2	-101.63	456	NA	2.64575131106459	1100	3	28	2016	9	2.41430468812833
North America	US	cdpt.us	41.2	-101.63	456	NA	2.64575131106459	1100	3	28	2017	10	2.2559957267224
North America	US	cdpt.us	41.2	-101.63	456	NA	2.64575131106459	1100	4	32	2008	1	1.79657433321043
North America	US	cdpt.us	41.2	-101.63	456	NA	2.64575131106459	1100	4	32	2009	2	2.6315705888365
North America	US	cdpt.us	41.2	-101.63	456	NA	2.64575131106459	1100	4	32	2010	3	2.56229286445647
North America	US	cdpt.us	41.2	-101.63	456	NA	2.64575131106459	1100	4	32	2011	4	2.71075183488413
North America	US	cdpt.us	41.2	-101.63	456	NA	2.64575131106459	1100	4	32	2012	5	1.79588001734408
North America	US	cdpt.us	41.2	-101.63	456	NA	2.64575131106459	1100	4	32	2013	6	2.88479536394898
North America	US	cdpt.us	41.2	-101.63	456	NA	2.64575131106459	1100	4	32	2014	7	2.39445168082622
North America	US	cdpt.us	41.2	-101.63	456	NA	2.64575131106459	1100	4	32	2015	8	2.14270224573762
North America	US	cdpt.us	41.2	-101.63	456	NA	2.64575131106459	1100	4	32	2016	9	2.24797326636181
North America	US	cdpt.us	41.2	-101.63	456	NA	2.64575131106459	1100	4	32	2017	10	2.34113763874096
North America	US	cdpt.us	41.2	-101.63	456	NA	2.64575131106459	1100	4	34	2008	1	1.56584781867352
North America	US	cdpt.us	41.2	-101.63	456	NA	2.64575131106459	1100	4	34	2009	2	2.60946100591227
North America	US	cdpt.us	41.2	-101.63	456	NA	2.64575131106459	1100	4	34	2010	3	2.87504678666769
North America	US	cdpt.us	41.2	-101.63	456	NA	2.64575131106459	1100	4	34	2011	4	2.65139917301188
North America	US	cdpt.us	41.2	-101.63	456	NA	2.64575131106459	1100	4	34	2012	5	2.28555730900777
North America	US	cdpt.us	41.2	-101.63	456	NA	2.64575131106459	1100	4	34	2013	6	2.80922292168942
North America	US	cdpt.us	41.2	-101.63	456	NA	2.64575131106459	1100	4	34	2014	7	2.45331834004704
North America	US	cdpt.us	41.2	-101.63	456	NA	2.64575131106459	1100	4	34	2015	8	2.51969676715985
North America	US	cdpt.us	41.2	-101.63	456	NA	2.64575131106459	1100	4	34	2016	9	2.63828953541426
North America	US	cdpt.us	41.2	-101.63	456	NA	2.64575131106459	1100	4	34	2017	10	2.58246109452495
North America	US	cdpt.us	41.2	-101.63	456	NA	2.64575131106459	880	4	37	2008	1	1.57749179983723
North America	US	cdpt.us	41.2	-101.63	456	NA	2.64575131106459	880	4	37	2009	2	2.19728055812562
North America	US	cdpt.us	41.2	-101.63	456	NA	2.64575131106459	880	4	37	2010	3	2.1443406531636
North America	US	cdpt.us	41.2	-101.63	456	NA	2.64575131106459	880	4	37	2011	4	2.10144633085938
North America	US	cdpt.us	41.2	-101.63	456	NA	2.64575131106459	880	4	37	2012	5	2.09691001300806
North America	US	cdpt.us	41.2	-101.63	456	NA	2.64575131106459	880	4	37	2013	6	2.05307844348342
North America	US	cdpt.us	41.2	-101.63	456	NA	2.64575131106459	880	4	37	2014	7	2.09691001300806
North America	US	cdpt.us	41.2	-101.63	456	NA	2.64575131106459	880	4	37	2015	8	2.40925665203891
North America	US	cdpt.us	41.2	-101.63	456	NA	2.64575131106459	880	4	37	2016	9	2.42316392385035
North America	US	cdpt.us	41.2	-101.63	456	NA	2.64575131106459	880	4	37	2017	10	2.30319605742049
North America	US	cdpt.us	41.2	-101.63	456	NA	2.64575131106459	1020	4	38	2008	1	2.53731527311201
North America	US	cdpt.us	41.2	-101.63	456	NA	2.64575131106459	1020	4	38	2009	2	2.38805677473994
North America	US	cdpt.us	41.2	-101.63	456	NA	2.64575131106459	1020	4	38	2010	3	2.20071373396401
North America	US	cdpt.us	41.2	-101.63	456	NA	2.64575131106459	1020	4	38	2011	4	2.5432918252305
North America	US	cdpt.us	41.2	-101.63	456	NA	2.64575131106459	1020	4	38	2012	5	2.07554696139253
North America	US	cdpt.us	41.2	-101.63	456	NA	2.64575131106459	1020	4	38	2013	6	2.20682587603185
North America	US	cdpt.us	41.2	-101.63	456	NA	2.64575131106459	1020	4	38	2014	7	2.23929947912689
North America	US	cdpt.us	41.2	-101.63	456	NA	2.64575131106459	1020	4	38	2015	8	2.4360035356699
North America	US	cdpt.us	41.2	-101.63	456	NA	2.64575131106459	1020	4	38	2016	9	2.44970975557137
North America	US	cdpt.us	41.2	-101.63	456	NA	2.64575131106459	1020	4	38	2017	10	2.43496788842781
North America	US	cdpt.us	41.2	-101.63	456	NA	2.64575131106459	680	5	41	2008	1	1.78390357927273
North America	US	cdpt.us	41.2	-101.63	456	NA	2.64575131106459	680	5	41	2009	2	2.14998845649148
North America	US	cdpt.us	41.2	-101.63	456	NA	2.64575131106459	680	5	41	2010	3	2.14449637008241
North America	US	cdpt.us	41.2	-101.63	456	NA	2.64575131106459	680	5	41	2011	4	2.32092482438092
North America	US	cdpt.us	41.2	-101.63	456	NA	2.64575131106459	680	5	41	2012	5	1.54406804435028
North America	US	cdpt.us	41.2	-101.63	456	NA	2.64575131106459	680	5	41	2013	6	1.85430604180108
North America	US	cdpt.us	41.2	-101.63	456	NA	2.64575131106459	680	5	41	2014	7	2.42488163663107
North America	US	cdpt.us	41.2	-101.63	456	NA	2.64575131106459	680	5	41	2015	8	2.08529057823006
North America	US	cdpt.us	41.2	-101.63	456	NA	2.64575131106459	680	5	41	2016	9	2.41514035219587
North America	US	cdpt.us	41.2	-101.63	456	NA	2.64575131106459	680	5	41	2017	10	2.19686674724924
North America	US	cdpt.us	41.2	-101.63	456	NA	2.64575131106459	790	5	42	2008	1	1.60205999132796
North America	US	cdpt.us	41.2	-101.63	456	NA	2.64575131106459	790	5	42	2009	2	2.58686849243289
North America	US	cdpt.us	41.2	-101.63	456	NA	2.64575131106459	790	5	42	2010	3	2.51184995242607
North America	US	cdpt.us	41.2	-101.63	456	NA	2.64575131106459	790	5	42	2011	4	2.78843353517621
North America	US	cdpt.us	41.2	-101.63	456	NA	2.64575131106459	790	5	42	2012	5	1.95424250943932
North America	US	cdpt.us	41.2	-101.63	456	NA	2.64575131106459	790	5	42	2013	6	2.68930885912362
North America	US	cdpt.us	41.2	-101.63	456	NA	2.64575131106459	790	5	42	2014	7	2.39967372148104
North America	US	cdpt.us	41.2	-101.63	456	NA	2.64575131106459	790	5	42	2015	8	2.10754912974469
North America	US	cdpt.us	41.2	-101.63	456	NA	2.64575131106459	790	5	42	2016	9	2.44505904739222
North America	US	cdpt.us	41.2	-101.63	456	NA	2.64575131106459	790	5	42	2017	10	2.50133317864557
North America	US	cdpt.us	41.2	-101.63	456	NA	2.64575131106459	720	5	46	2008	1	2.05384642685225
North America	US	cdpt.us	41.2	-101.63	456	NA	2.64575131106459	720	5	46	2009	2	2.09907607476456
North America	US	cdpt.us	41.2	-101.63	456	NA	2.64575131106459	720	5	46	2010	3	1.46760810558363
North America	US	cdpt.us	41.2	-101.63	456	NA	2.64575131106459	720	5	46	2011	4	2.22401481137286
North America	US	cdpt.us	41.2	-101.63	456	NA	2.64575131106459	720	5	46	2012	5	1.75204844781944
North America	US	cdpt.us	41.2	-101.63	456	NA	2.64575131106459	720	5	46	2013	6	1.64345267648619
North America	US	cdpt.us	41.2	-101.63	456	NA	2.64575131106459	720	5	46	2014	7	2.12057393120585
North America	US	cdpt.us	41.2	-101.63	456	NA	2.64575131106459	720	5	46	2015	8	2.07481644064517
North America	US	cdpt.us	41.2	-101.63	456	NA	2.64575131106459	720	5	46	2016	9	2.23729233756746
North America	US	cdpt.us	41.2	-101.63	456	NA	2.64575131106459	720	5	46	2017	10	2.26857797188284
North America	US	cdpt.us	41.2	-101.63	456	NA	2.64575131106459	910	5	49	2008	1	2.36210531929377
North America	US	cdpt.us	41.2	-101.63	456	NA	2.64575131106459	910	5	49	2009	2	2.49571774321132
North America	US	cdpt.us	41.2	-101.63	456	NA	2.64575131106459	910	5	49	2010	3	2.44820373131783
North America	US	cdpt.us	41.2	-101.63	456	NA	2.64575131106459	910	5	49	2011	4	2.61739354574885
North America	US	cdpt.us	41.2	-101.63	456	NA	2.64575131106459	910	5	49	2012	5	1.6232492903979
North America	US	cdpt.us	41.2	-101.63	456	NA	2.64575131106459	910	5	49	2013	6	2.55144999797288
North America	US	cdpt.us	41.2	-101.63	456	NA	2.64575131106459	910	5	49	2014	7	2.36267092972567
North America	US	cdpt.us	41.2	-101.63	456	NA	2.64575131106459	910	5	49	2015	8	2.86320385902863
North America	US	cdpt.us	41.2	-101.63	456	NA	2.64575131106459	910	5	49	2016	9	2.78017324364259
North America	US	cdpt.us	41.2	-101.63	456	NA	2.64575131106459	910	5	49	2017	10	2.33485568961729
North America	US	cdpt.us	41.2	-101.63	456	NA	2.64575131106459	1750	6	53	2008	1	2.29314148345093
North America	US	cdpt.us	41.2	-101.63	456	NA	2.64575131106459	1750	6	53	2009	2	2.6315705888365
North America	US	cdpt.us	41.2	-101.63	456	NA	2.64575131106459	1750	6	53	2010	3	2.52824160601388
North America	US	cdpt.us	41.2	-101.63	456	NA	2.64575131106459	1750	6	53	2011	4	2.80617997398389
North America	US	cdpt.us	41.2	-101.63	456	NA	2.64575131106459	1750	6	53	2012	5	2.15228834438306
North America	US	cdpt.us	41.2	-101.63	456	NA	2.64575131106459	1750	6	53	2013	6	2.91645394854993
North America	US	cdpt.us	41.2	-101.63	456	NA	2.64575131106459	1750	6	53	2014	7	2.63498080005123
North America	US	cdpt.us	41.2	-101.63	456	NA	2.64575131106459	1750	6	53	2015	8	2.41530729222557
North America	US	cdpt.us	41.2	-101.63	456	NA	2.64575131106459	1750	6	53	2016	9	2.50772097668561
North America	US	cdpt.us	41.2	-101.63	456	NA	2.64575131106459	1750	6	53	2017	10	2.63558426631123
North America	US	cdpt.us	41.2	-101.63	456	NA	2.64575131106459	990	6	55	2008	1	1.72427586960079
North America	US	cdpt.us	41.2	-101.63	456	NA	2.64575131106459	990	6	55	2009	2	2.38805677473994
North America	US	cdpt.us	41.2	-101.63	456	NA	2.64575131106459	990	6	55	2010	3	1.87527835636393
North America	US	cdpt.us	41.2	-101.63	456	NA	2.64575131106459	990	6	55	2011	4	2.24919835739111
North America	US	cdpt.us	41.2	-101.63	456	NA	2.64575131106459	990	6	55	2012	5	1.51851393987789
North America	US	cdpt.us	41.2	-101.63	456	NA	2.64575131106459	990	6	55	2013	6	1.95904139232109
North America	US	cdpt.us	41.2	-101.63	456	NA	2.64575131106459	990	6	55	2014	7	2.17026171539496
North America	US	cdpt.us	41.2	-101.63	456	NA	2.64575131106459	990	6	55	2015	8	2.49016925083489
North America	US	cdpt.us	41.2	-101.63	456	NA	2.64575131106459	990	6	55	2016	9	2.17666993266815
North America	US	cdpt.us	41.2	-101.63	456	NA	2.64575131106459	990	6	55	2017	10	2.27300127206374
North America	US	cdpt.us	41.2	-101.63	456	NA	2.64575131106459	1480	6	58	2008	1	2.15167623084705
North America	US	cdpt.us	41.2	-101.63	456	NA	2.64575131106459	1480	6	58	2009	2	2.68124123737559
North America	US	cdpt.us	41.2	-101.63	456	NA	2.64575131106459	1480	6	58	2010	3	2.43340977215332
North America	US	cdpt.us	41.2	-101.63	456	NA	2.64575131106459	1480	6	58	2011	4	2.83090929954644
North America	US	cdpt.us	41.2	-101.63	456	NA	2.64575131106459	1480	6	58	2012	5	1.89209460269048
North America	US	cdpt.us	41.2	-101.63	456	NA	2.64575131106459	1480	6	58	2013	6	3.0826058726979
North America	US	cdpt.us	41.2	-101.63	456	NA	2.64575131106459	1480	6	58	2014	7	2.50785587169583
North America	US	cdpt.us	41.2	-101.63	456	NA	2.64575131106459	1480	6	58	2015	8	2.39689644914252
North America	US	cdpt.us	41.2	-101.63	456	NA	2.64575131106459	1480	6	58	2016	9	2.55132798800385
North America	US	cdpt.us	41.2	-101.63	456	NA	2.64575131106459	1480	6	58	2017	10	2.71252343487769
North America	US	cdpt.us	41.2	-101.63	456	NA	2.64575131106459	800	6	60	2008	1	2.18695633546541
North America	US	cdpt.us	41.2	-101.63	456	NA	2.64575131106459	800	6	60	2009	2	2.98508950692638
North America	US	cdpt.us	41.2	-101.63	456	NA	2.64575131106459	800	6	60	2010	3	2.15775888604686
North America	US	cdpt.us	41.2	-101.63	456	NA	2.64575131106459	800	6	60	2011	4	2.56229286445647
North America	US	cdpt.us	41.2	-101.63	456	NA	2.64575131106459	800	6	60	2012	5	1.94051648493257
North America	US	cdpt.us	41.2	-101.63	456	NA	2.64575131106459	800	6	60	2013	6	2.61331316145546
North America	US	cdpt.us	41.2	-101.63	456	NA	2.64575131106459	800	6	60	2014	7	2.22530928172586
North America	US	cdpt.us	41.2	-101.63	456	NA	2.64575131106459	800	6	60	2015	8	2.58512218630682
North America	US	cdpt.us	41.2	-101.63	456	NA	2.64575131106459	800	6	60	2016	9	2.28891960566173
North America	US	cdpt.us	41.2	-101.63	456	NA	2.64575131106459	800	6	60	2017	10	2.63341795328499
North America	CA	cowi.ca	48.8088	-123.6301	762	FALSE	1.73205080756888	4280	1	1	2008	1	2.61119206086843
North America	CA	cowi.ca	48.8088	-123.6301	762	FALSE	1.73205080756888	4280	1	1	2009	2	2.71816940539131
North America	CA	cowi.ca	48.8088	-123.6301	762	FALSE	1.73205080756888	4280	1	1	2010	3	2.93580945380993
North America	CA	cowi.ca	48.8088	-123.6301	762	FALSE	1.73205080756888	4280	1	1	2011	4	3.07415791969732
North America	CA	cowi.ca	48.8088	-123.6301	762	FALSE	1.73205080756888	4280	1	1	2012	5	3.23761912994619
North America	CA	cowi.ca	48.8088	-123.6301	762	FALSE	1.73205080756888	4280	1	1	2013	6	2.86734961718879
North America	CA	cowi.ca	48.8088	-123.6301	762	FALSE	1.73205080756888	4280	1	1	2014	7	2.85642677247024
North America	CA	cowi.ca	48.8088	-123.6301	762	FALSE	1.73205080756888	4280	1	1	2015	8	2.828337600059
North America	CA	cowi.ca	48.8088	-123.6301	762	FALSE	1.73205080756888	4280	1	1	2016	9	2.91460756777108
North America	CA	cowi.ca	48.8088	-123.6301	762	FALSE	1.73205080756888	4280	1	1	2017	10	2.91589980389897
North America	CA	cowi.ca	48.8088	-123.6301	762	FALSE	1.73205080756888	3730	1	3	2008	1	2.59050746200858
North America	CA	cowi.ca	48.8088	-123.6301	762	FALSE	1.73205080756888	3730	1	3	2009	2	2.58871977960006
North America	CA	cowi.ca	48.8088	-123.6301	762	FALSE	1.73205080756888	3730	1	3	2010	3	3.01527590668188
North America	CA	cowi.ca	48.8088	-123.6301	762	FALSE	1.73205080756888	3730	1	3	2011	4	2.91307174030925
North America	CA	cowi.ca	48.8088	-123.6301	762	FALSE	1.73205080756888	3730	1	3	2012	5	2.81358098856819
North America	CA	cowi.ca	48.8088	-123.6301	762	FALSE	1.73205080756888	3730	1	3	2013	6	2.38845645270027
North America	CA	cowi.ca	48.8088	-123.6301	762	FALSE	1.73205080756888	3730	1	3	2014	7	2.37839790094814
North America	CA	cowi.ca	48.8088	-123.6301	762	FALSE	1.73205080756888	3730	1	3	2015	8	2.51188336097887
North America	CA	cowi.ca	48.8088	-123.6301	762	FALSE	1.73205080756888	3730	1	3	2016	9	2.8612953935267
North America	CA	cowi.ca	48.8088	-123.6301	762	FALSE	1.73205080756888	3730	1	3	2017	10	2.7309283613192
North America	CA	cowi.ca	48.8088	-123.6301	762	FALSE	1.73205080756888	4450	1	6	2008	1	2.42553422049826
North America	CA	cowi.ca	48.8088	-123.6301	762	FALSE	1.73205080756888	4450	1	6	2009	2	2.69526272287734
North America	CA	cowi.ca	48.8088	-123.6301	762	FALSE	1.73205080756888	4450	1	6	2010	3	2.96099370894234
North America	CA	cowi.ca	48.8088	-123.6301	762	FALSE	1.73205080756888	4450	1	6	2011	4	2.9282934122322
North America	CA	cowi.ca	48.8088	-123.6301	762	FALSE	1.73205080756888	4450	1	6	2012	5	2.64038204470957
North America	CA	cowi.ca	48.8088	-123.6301	762	FALSE	1.73205080756888	4450	1	6	2013	6	2.78721243784759
North America	CA	cowi.ca	48.8088	-123.6301	762	FALSE	1.73205080756888	4450	1	6	2014	7	2.78993308093175
North America	CA	cowi.ca	48.8088	-123.6301	762	FALSE	1.73205080756888	4450	1	6	2015	8	2.71264970162721
North America	CA	cowi.ca	48.8088	-123.6301	762	FALSE	1.73205080756888	4450	1	6	2016	9	2.81511265818981
North America	CA	cowi.ca	48.8088	-123.6301	762	FALSE	1.73205080756888	4450	1	6	2017	10	2.92059286208481
North America	CA	cowi.ca	48.8088	-123.6301	762	FALSE	1.73205080756888	3860	1	8	2008	1	2.29699407667021
North America	CA	cowi.ca	48.8088	-123.6301	762	FALSE	1.73205080756888	3860	1	8	2009	2	2.31962648415564
North America	CA	cowi.ca	48.8088	-123.6301	762	FALSE	1.73205080756888	3860	1	8	2010	3	2.67660216958202
North America	CA	cowi.ca	48.8088	-123.6301	762	FALSE	1.73205080756888	3860	1	8	2011	4	2.77063112777781
North America	CA	cowi.ca	48.8088	-123.6301	762	FALSE	1.73205080756888	3860	1	8	2012	5	2.73359846096134
North America	CA	cowi.ca	48.8088	-123.6301	762	FALSE	1.73205080756888	3860	1	8	2013	6	2.50913528887917
North America	CA	cowi.ca	48.8088	-123.6301	762	FALSE	1.73205080756888	3860	1	8	2014	7	2.42406452541749
North America	CA	cowi.ca	48.8088	-123.6301	762	FALSE	1.73205080756888	3860	1	8	2015	8	2.42569721336259
North America	CA	cowi.ca	48.8088	-123.6301	762	FALSE	1.73205080756888	3860	1	8	2016	9	2.77546480934574
North America	CA	cowi.ca	48.8088	-123.6301	762	FALSE	1.73205080756888	3860	1	8	2017	10	2.60095983400215
North America	CA	cowi.ca	48.8088	-123.6301	762	FALSE	1.73205080756888	3740	2	10	2008	1	2.37666818581053
North America	CA	cowi.ca	48.8088	-123.6301	762	FALSE	1.73205080756888	3740	2	10	2009	2	2.53907609879278
North America	CA	cowi.ca	48.8088	-123.6301	762	FALSE	1.73205080756888	3740	2	10	2010	3	2.92819094803876
North America	CA	cowi.ca	48.8088	-123.6301	762	FALSE	1.73205080756888	3740	2	10	2011	4	2.76387703149565
North America	CA	cowi.ca	48.8088	-123.6301	762	FALSE	1.73205080756888	3740	2	10	2012	5	2.89932794987765
North America	CA	cowi.ca	48.8088	-123.6301	762	FALSE	1.73205080756888	3740	2	10	2013	6	2.60954105281728
North America	CA	cowi.ca	48.8088	-123.6301	762	FALSE	1.73205080756888	3740	2	10	2014	7	2.44638181222244
North America	CA	cowi.ca	48.8088	-123.6301	762	FALSE	1.73205080756888	3740	2	10	2015	8	2.52244423350632
North America	CA	cowi.ca	48.8088	-123.6301	762	FALSE	1.73205080756888	3740	2	10	2016	9	2.80617997398389
North America	CA	cowi.ca	48.8088	-123.6301	762	FALSE	1.73205080756888	3740	2	10	2017	10	2.59372567840101
North America	CA	cowi.ca	48.8088	-123.6301	762	FALSE	1.73205080756888	3410	2	17	2008	1	2.35150642292904
North America	CA	cowi.ca	48.8088	-123.6301	762	FALSE	1.73205080756888	3410	2	17	2009	2	2.4754532601697
North America	CA	cowi.ca	48.8088	-123.6301	762	FALSE	1.73205080756888	3410	2	17	2010	3	2.72908375704361
North America	CA	cowi.ca	48.8088	-123.6301	762	FALSE	1.73205080756888	3410	2	17	2011	4	2.70543604658525
North America	CA	cowi.ca	48.8088	-123.6301	762	FALSE	1.73205080756888	3410	2	17	2012	5	2.93500315145365
North America	CA	cowi.ca	48.8088	-123.6301	762	FALSE	1.73205080756888	3410	2	17	2013	6	2.38960901605199
North America	CA	cowi.ca	48.8088	-123.6301	762	FALSE	1.73205080756888	3410	2	17	2014	7	2.33142729652074
North America	CA	cowi.ca	48.8088	-123.6301	762	FALSE	1.73205080756888	3410	2	17	2015	8	2.38381536598043
North America	CA	cowi.ca	48.8088	-123.6301	762	FALSE	1.73205080756888	3410	2	17	2016	9	2.77662855342015
North America	CA	cowi.ca	48.8088	-123.6301	762	FALSE	1.73205080756888	3410	2	17	2017	10	2.65653611047412
North America	CA	cowi.ca	48.8088	-123.6301	762	FALSE	1.73205080756888	4360	2	18	2008	1	2.29225607135648
North America	CA	cowi.ca	48.8088	-123.6301	762	FALSE	1.73205080756888	4360	2	18	2009	2	2.62577531444762
North America	CA	cowi.ca	48.8088	-123.6301	762	FALSE	1.73205080756888	4360	2	18	2010	3	2.95520653754194
North America	CA	cowi.ca	48.8088	-123.6301	762	FALSE	1.73205080756888	4360	2	18	2011	4	2.91970553454912
North America	CA	cowi.ca	48.8088	-123.6301	762	FALSE	1.73205080756888	4360	2	18	2012	5	3.15357098143378
North America	CA	cowi.ca	48.8088	-123.6301	762	FALSE	1.73205080756888	4360	2	18	2013	6	2.66922387393081
North America	CA	cowi.ca	48.8088	-123.6301	762	FALSE	1.73205080756888	4360	2	18	2014	7	2.71850168886727
North America	CA	cowi.ca	48.8088	-123.6301	762	FALSE	1.73205080756888	4360	2	18	2015	8	2.77670118398841
North America	CA	cowi.ca	48.8088	-123.6301	762	FALSE	1.73205080756888	4360	2	18	2016	9	2.86752641119974
North America	CA	cowi.ca	48.8088	-123.6301	762	FALSE	1.73205080756888	4360	2	18	2017	10	2.86870320227854
North America	CA	cowi.ca	48.8088	-123.6301	762	FALSE	1.73205080756888	3910	2	19	2008	1	2.45140261359749
North America	CA	cowi.ca	48.8088	-123.6301	762	FALSE	1.73205080756888	3910	2	19	2009	2	2.64904263408618
North America	CA	cowi.ca	48.8088	-123.6301	762	FALSE	1.73205080756888	3910	2	19	2010	3	2.95731989685534
North America	CA	cowi.ca	48.8088	-123.6301	762	FALSE	1.73205080756888	3910	2	19	2011	4	3.11437742978616
North America	CA	cowi.ca	48.8088	-123.6301	762	FALSE	1.73205080756888	3910	2	19	2012	5	3.26394363421885
North America	CA	cowi.ca	48.8088	-123.6301	762	FALSE	1.73205080756888	3910	2	19	2013	6	2.75227898546012
North America	CA	cowi.ca	48.8088	-123.6301	762	FALSE	1.73205080756888	3910	2	19	2014	7	2.74350976472843
North America	CA	cowi.ca	48.8088	-123.6301	762	FALSE	1.73205080756888	3910	2	19	2015	8	2.87040390527903
North America	CA	cowi.ca	48.8088	-123.6301	762	FALSE	1.73205080756888	3910	2	19	2016	9	3.00915333190771
North America	CA	cowi.ca	48.8088	-123.6301	762	FALSE	1.73205080756888	3910	2	19	2017	10	2.99042011087706
North America	CA	cowi.ca	48.8088	-123.6301	762	FALSE	1.73205080756888	3870	3	23	2008	1	2.75633176732106
North America	CA	cowi.ca	48.8088	-123.6301	762	FALSE	1.73205080756888	3870	3	23	2009	2	2.61547659145117
North America	CA	cowi.ca	48.8088	-123.6301	762	FALSE	1.73205080756888	3870	3	23	2010	3	2.96960226484854
North America	CA	cowi.ca	48.8088	-123.6301	762	FALSE	1.73205080756888	3870	3	23	2011	4	3.01355343054168
North America	CA	cowi.ca	48.8088	-123.6301	762	FALSE	1.73205080756888	3870	3	23	2012	5	3.10632691182197
North America	CA	cowi.ca	48.8088	-123.6301	762	FALSE	1.73205080756888	3870	3	23	2013	6	2.72390697237346
North America	CA	cowi.ca	48.8088	-123.6301	762	FALSE	1.73205080756888	3870	3	23	2014	7	2.76342799356294
North America	CA	cowi.ca	48.8088	-123.6301	762	FALSE	1.73205080756888	3870	3	23	2015	8	2.79934054945358
North America	CA	cowi.ca	48.8088	-123.6301	762	FALSE	1.73205080756888	3870	3	23	2016	9	3.23696529910298
North America	CA	cowi.ca	48.8088	-123.6301	762	FALSE	1.73205080756888	3870	3	23	2017	10	2.74772246203551
North America	CA	cowi.ca	48.8088	-123.6301	762	FALSE	1.73205080756888	3740	3	25	2008	1	2.63083451782805
North America	CA	cowi.ca	48.8088	-123.6301	762	FALSE	1.73205080756888	3740	3	25	2009	2	2.42781057267599
North America	CA	cowi.ca	48.8088	-123.6301	762	FALSE	1.73205080756888	3740	3	25	2010	3	2.96665788420176
North America	CA	cowi.ca	48.8088	-123.6301	762	FALSE	1.73205080756888	3740	3	25	2011	4	2.94250410616808
North America	CA	cowi.ca	48.8088	-123.6301	762	FALSE	1.73205080756888	3740	3	25	2012	5	2.73431968085901
North America	CA	cowi.ca	48.8088	-123.6301	762	FALSE	1.73205080756888	3740	3	25	2013	6	2.50947135210255
North America	CA	cowi.ca	48.8088	-123.6301	762	FALSE	1.73205080756888	3740	3	25	2014	7	2.51969676715985
North America	CA	cowi.ca	48.8088	-123.6301	762	FALSE	1.73205080756888	3740	3	25	2015	8	2.53019969820308
North America	CA	cowi.ca	48.8088	-123.6301	762	FALSE	1.73205080756888	3740	3	25	2016	9	2.76484835719341
North America	CA	cowi.ca	48.8088	-123.6301	762	FALSE	1.73205080756888	3740	3	25	2017	10	2.81119281946043
North America	CA	cowi.ca	48.8088	-123.6301	762	FALSE	1.73205080756888	3600	3	26	2008	1	2.58551712772712
North America	CA	cowi.ca	48.8088	-123.6301	762	FALSE	1.73205080756888	3600	3	26	2009	2	2.69870934944259
North America	CA	cowi.ca	48.8088	-123.6301	762	FALSE	1.73205080756888	3600	3	26	2010	3	3.004751155591
North America	CA	cowi.ca	48.8088	-123.6301	762	FALSE	1.73205080756888	3600	3	26	2011	4	3.13078391458896
North America	CA	cowi.ca	48.8088	-123.6301	762	FALSE	1.73205080756888	3600	3	26	2012	5	3.17356501785866
North America	CA	cowi.ca	48.8088	-123.6301	762	FALSE	1.73205080756888	3600	3	26	2013	6	2.884851982746
North America	CA	cowi.ca	48.8088	-123.6301	762	FALSE	1.73205080756888	3600	3	26	2014	7	2.83218946106851
North America	CA	cowi.ca	48.8088	-123.6301	762	FALSE	1.73205080756888	3600	3	26	2015	8	2.85733249643127
North America	CA	cowi.ca	48.8088	-123.6301	762	FALSE	1.73205080756888	3600	3	26	2016	9	3.0344279050254
North America	CA	cowi.ca	48.8088	-123.6301	762	FALSE	1.73205080756888	3600	3	26	2017	10	2.95201709004743
North America	CA	cowi.ca	48.8088	-123.6301	762	FALSE	1.73205080756888	3520	3	28	2008	1	2.61172330800734
North America	CA	cowi.ca	48.8088	-123.6301	762	FALSE	1.73205080756888	3520	3	28	2009	2	2.31449922797315
North America	CA	cowi.ca	48.8088	-123.6301	762	FALSE	1.73205080756888	3520	3	28	2010	3	2.94571471405986
North America	CA	cowi.ca	48.8088	-123.6301	762	FALSE	1.73205080756888	3520	3	28	2011	4	2.8991088581934
North America	CA	cowi.ca	48.8088	-123.6301	762	FALSE	1.73205080756888	3520	3	28	2012	5	2.92001891602891
North America	CA	cowi.ca	48.8088	-123.6301	762	FALSE	1.73205080756888	3520	3	28	2013	6	2.63195082625922
North America	CA	cowi.ca	48.8088	-123.6301	762	FALSE	1.73205080756888	3520	3	28	2014	7	2.50650503240487
North America	CA	cowi.ca	48.8088	-123.6301	762	FALSE	1.73205080756888	3520	3	28	2015	8	2.55810830163055
North America	CA	cowi.ca	48.8088	-123.6301	762	FALSE	1.73205080756888	3520	3	28	2016	9	2.94635399722627
North America	CA	cowi.ca	48.8088	-123.6301	762	FALSE	1.73205080756888	3520	3	28	2017	10	2.90221019299206
North America	US	elliot.us	32.875	-117.052243	344	FALSE	2.82842712474619	1280	1	4	2009	1	2.57153414742667
North America	US	elliot.us	32.875	-117.052243	344	FALSE	2.82842712474619	1280	1	4	2010	2	2.86943708072196
North America	US	elliot.us	32.875	-117.052243	344	FALSE	2.82842712474619	1280	1	4	2011	3	2.38012075426844
North America	US	elliot.us	32.875	-117.052243	344	FALSE	2.82842712474619	1280	1	4	2012	4	2.26126286879249
North America	US	elliot.us	32.875	-117.052243	344	FALSE	2.82842712474619	1280	1	4	2013	5	2.91960102378411
North America	US	elliot.us	32.875	-117.052243	344	FALSE	2.82842712474619	1280	1	4	2015	7	2.26363606858811
North America	US	elliot.us	32.875	-117.052243	344	FALSE	2.82842712474619	1280	1	4	2016	8	3.01051196273721
North America	US	elliot.us	32.875	-117.052243	344	FALSE	2.82842712474619	1280	1	4	2018	10	2.65715150190097
North America	US	elliot.us	32.875	-117.052243	344	FALSE	2.82842712474619	1430	1	6	2009	1	2.35888620440587
North America	US	elliot.us	32.875	-117.052243	344	FALSE	2.82842712474619	1430	1	6	2010	2	2.67933703052079
North America	US	elliot.us	32.875	-117.052243	344	FALSE	2.82842712474619	1430	1	6	2011	3	2.34242268082221
North America	US	elliot.us	32.875	-117.052243	344	FALSE	2.82842712474619	1430	1	6	2012	4	2.34143452457814
North America	US	elliot.us	32.875	-117.052243	344	FALSE	2.82842712474619	1430	1	6	2013	5	2.26951294421792
North America	US	elliot.us	32.875	-117.052243	344	FALSE	2.82842712474619	1430	1	6	2014	6	1.43933269383026
North America	US	elliot.us	32.875	-117.052243	344	FALSE	2.82842712474619	1430	1	6	2015	7	2.2137832993353
North America	US	elliot.us	32.875	-117.052243	344	FALSE	2.82842712474619	1430	1	6	2016	8	2.79358086736816
North America	US	elliot.us	32.875	-117.052243	344	FALSE	2.82842712474619	1430	1	6	2018	10	2.1320995219165
North America	US	elliot.us	32.875	-117.052243	344	FALSE	2.82842712474619	950	1	7	2009	1	2.44474722222578
North America	US	elliot.us	32.875	-117.052243	344	FALSE	2.82842712474619	950	1	7	2010	2	2.78454597405452
North America	US	elliot.us	32.875	-117.052243	344	FALSE	2.82842712474619	950	1	7	2011	3	2.49975579466378
North America	US	elliot.us	32.875	-117.052243	344	FALSE	2.82842712474619	950	1	7	2012	4	2.16435285578444
North America	US	elliot.us	32.875	-117.052243	344	FALSE	2.82842712474619	950	1	7	2013	5	2.38021124171161
North America	US	elliot.us	32.875	-117.052243	344	FALSE	2.82842712474619	950	1	7	2014	6	1.17172645365323
North America	US	elliot.us	32.875	-117.052243	344	FALSE	2.82842712474619	950	1	7	2015	7	2.18695633546541
North America	US	elliot.us	32.875	-117.052243	344	FALSE	2.82842712474619	950	1	7	2016	8	2.89740713966158
North America	US	elliot.us	32.875	-117.052243	344	FALSE	2.82842712474619	950	1	7	2018	10	2.5886637957802
North America	US	elliot.us	32.875	-117.052243	344	FALSE	2.82842712474619	1080	1	9	2009	1	2.62484909363752
North America	US	elliot.us	32.875	-117.052243	344	FALSE	2.82842712474619	1080	1	9	2010	2	2.7949061065168
North America	US	elliot.us	32.875	-117.052243	344	FALSE	2.82842712474619	1080	1	9	2011	3	2.70462231969109
North America	US	elliot.us	32.875	-117.052243	344	FALSE	2.82842712474619	1080	1	9	2012	4	2.42975228000241
North America	US	elliot.us	32.875	-117.052243	344	FALSE	2.82842712474619	1080	1	9	2013	5	2.67669360962487
North America	US	elliot.us	32.875	-117.052243	344	FALSE	2.82842712474619	1080	1	9	2014	6	0.0211892990699381
North America	US	elliot.us	32.875	-117.052243	344	FALSE	2.82842712474619	1080	1	9	2015	7	2.21603387781867
North America	US	elliot.us	32.875	-117.052243	344	FALSE	2.82842712474619	1080	1	9	2016	8	2.78354628227035
North America	US	elliot.us	32.875	-117.052243	344	FALSE	2.82842712474619	1080	1	9	2018	10	1.94694327069783
North America	US	elliot.us	32.875	-117.052243	344	FALSE	2.82842712474619	1180	2	13	2009	1	2.45856231298199
North America	US	elliot.us	32.875	-117.052243	344	FALSE	2.82842712474619	1180	2	13	2010	2	2.62117628177504
North America	US	elliot.us	32.875	-117.052243	344	FALSE	2.82842712474619	1180	2	13	2011	3	2.52270499273475
North America	US	elliot.us	32.875	-117.052243	344	FALSE	2.82842712474619	1180	2	13	2012	4	2.54777470538782
North America	US	elliot.us	32.875	-117.052243	344	FALSE	2.82842712474619	1180	2	13	2013	5	2.38255732190879
North America	US	elliot.us	32.875	-117.052243	344	FALSE	2.82842712474619	1180	2	13	2014	6	1.35314654621398
North America	US	elliot.us	32.875	-117.052243	344	FALSE	2.82842712474619	1180	2	13	2015	7	1.65272969606925
North America	US	elliot.us	32.875	-117.052243	344	FALSE	2.82842712474619	1180	2	13	2016	8	2.47099816966087
North America	US	elliot.us	32.875	-117.052243	344	FALSE	2.82842712474619	1180	2	13	2018	10	2.54001646974532
North America	US	elliot.us	32.875	-117.052243	344	FALSE	2.82842712474619	1880	2	15	2009	1	2.82649592892371
North America	US	elliot.us	32.875	-117.052243	344	FALSE	2.82842712474619	1880	2	15	2010	2	2.95839663092307
North America	US	elliot.us	32.875	-117.052243	344	FALSE	2.82842712474619	1880	2	15	2011	3	2.9974519168495
North America	US	elliot.us	32.875	-117.052243	344	FALSE	2.82842712474619	1880	2	15	2012	4	2.08278537031645
North America	US	elliot.us	32.875	-117.052243	344	FALSE	2.82842712474619	1880	2	15	2013	5	2.63477945814595
North America	US	elliot.us	32.875	-117.052243	344	FALSE	2.82842712474619	1880	2	15	2014	6	0.0969100130080564
North America	US	elliot.us	32.875	-117.052243	344	FALSE	2.82842712474619	1880	2	15	2015	7	2.82128420230483
North America	US	elliot.us	32.875	-117.052243	344	FALSE	2.82842712474619	1880	2	15	2016	8	2.98195444446997
North America	US	elliot.us	32.875	-117.052243	344	FALSE	2.82842712474619	1880	2	15	2018	10	2.81809386914664
North America	US	elliot.us	32.875	-117.052243	344	FALSE	2.82842712474619	1610	2	16	2009	1	2.21801004298436
North America	US	elliot.us	32.875	-117.052243	344	FALSE	2.82842712474619	1610	2	16	2010	2	2.25285303097989
North America	US	elliot.us	32.875	-117.052243	344	FALSE	2.82842712474619	1610	2	16	2011	3	2.39637372753651
North America	US	elliot.us	32.875	-117.052243	344	FALSE	2.82842712474619	1610	2	16	2012	4	2.39602489660859
North America	US	elliot.us	32.875	-117.052243	344	FALSE	2.82842712474619	1610	2	16	2013	5	2.13033376849501
North America	US	elliot.us	32.875	-117.052243	344	FALSE	2.82842712474619	1610	2	16	2014	6	-1.97881070093006
North America	US	elliot.us	32.875	-117.052243	344	FALSE	2.82842712474619	1610	2	16	2015	7	1.68033551341456
North America	US	elliot.us	32.875	-117.052243	344	FALSE	2.82842712474619	1610	2	16	2016	8	3.03702787975578
North America	US	elliot.us	32.875	-117.052243	344	FALSE	2.82842712474619	1610	2	16	2018	10	1.92012332629072
North America	US	elliot.us	32.875	-117.052243	344	FALSE	2.82842712474619	1270	2	18	2009	1	2.5700757053216
North America	US	elliot.us	32.875	-117.052243	344	FALSE	2.82842712474619	1270	2	18	2010	2	2.81733394859946
North America	US	elliot.us	32.875	-117.052243	344	FALSE	2.82842712474619	1270	2	18	2011	3	2.37410650880401
North America	US	elliot.us	32.875	-117.052243	344	FALSE	2.82842712474619	1270	2	18	2012	4	2.16166741243774
North America	US	elliot.us	32.875	-117.052243	344	FALSE	2.82842712474619	1270	2	18	2013	5	2.56620171885491
North America	US	elliot.us	32.875	-117.052243	344	FALSE	2.82842712474619	1270	2	18	2014	6	-0.698970004336019
North America	US	elliot.us	32.875	-117.052243	344	FALSE	2.82842712474619	1270	2	18	2015	7	2.37876117531637
North America	US	elliot.us	32.875	-117.052243	344	FALSE	2.82842712474619	1270	2	18	2016	8	2.60314437262018
North America	US	elliot.us	32.875	-117.052243	344	FALSE	2.82842712474619	1270	2	18	2018	10	2.13687903987552
North America	US	elliot.us	32.875	-117.052243	344	FALSE	2.82842712474619	1500	3	21	2009	1	2.54703589974001
North America	US	elliot.us	32.875	-117.052243	344	FALSE	2.82842712474619	1500	3	21	2010	2	2.55551764919277
North America	US	elliot.us	32.875	-117.052243	344	FALSE	2.82842712474619	1500	3	21	2011	3	2.67108023273885
North America	US	elliot.us	32.875	-117.052243	344	FALSE	2.82842712474619	1500	3	21	2012	4	2.47639682672533
North America	US	elliot.us	32.875	-117.052243	344	FALSE	2.82842712474619	1500	3	21	2013	5	2.35659943572497
North America	US	elliot.us	32.875	-117.052243	344	FALSE	2.82842712474619	1500	3	21	2014	6	0.322219294733919
North America	US	elliot.us	32.875	-117.052243	344	FALSE	2.82842712474619	1500	3	21	2015	7	2.38309692994909
North America	US	elliot.us	32.875	-117.052243	344	FALSE	2.82842712474619	1500	3	21	2016	8	2.92090560416402
North America	US	elliot.us	32.875	-117.052243	344	FALSE	2.82842712474619	1500	3	21	2018	10	2.49658373448909
North America	US	elliot.us	32.875	-117.052243	344	FALSE	2.82842712474619	2300	3	28	2009	1	2.57339383492252
North America	US	elliot.us	32.875	-117.052243	344	FALSE	2.82842712474619	2300	3	28	2010	2	2.86876195821205
North America	US	elliot.us	32.875	-117.052243	344	FALSE	2.82842712474619	2300	3	28	2011	3	2.31827208021163
North America	US	elliot.us	32.875	-117.052243	344	FALSE	2.82842712474619	2300	3	28	2012	4	2.27531135454181
North America	US	elliot.us	32.875	-117.052243	344	FALSE	2.82842712474619	2300	3	28	2013	5	2.59406090127042
North America	US	elliot.us	32.875	-117.052243	344	FALSE	2.82842712474619	2300	3	28	2014	6	1.01072386539177
North America	US	elliot.us	32.875	-117.052243	344	FALSE	2.82842712474619	2300	3	28	2015	7	2.48215869541128
North America	US	elliot.us	32.875	-117.052243	344	FALSE	2.82842712474619	2300	3	28	2016	8	2.12434117077496
North America	US	elliot.us	32.875	-117.052243	344	FALSE	2.82842712474619	2300	3	28	2018	10	2.13987908640124
North America	US	elliot.us	32.875	-117.052243	344	FALSE	2.82842712474619	1910	3	29	2009	1	2.7725050693948
North America	US	elliot.us	32.875	-117.052243	344	FALSE	2.82842712474619	1910	3	29	2010	2	2.77345730932171
North America	US	elliot.us	32.875	-117.052243	344	FALSE	2.82842712474619	1910	3	29	2011	3	2.66959578102431
North America	US	elliot.us	32.875	-117.052243	344	FALSE	2.82842712474619	1910	3	29	2012	4	2.38730082244829
North America	US	elliot.us	32.875	-117.052243	344	FALSE	2.82842712474619	1910	3	29	2013	5	2.20411998265592
North America	US	elliot.us	32.875	-117.052243	344	FALSE	2.82842712474619	1910	3	29	2014	6	0.190331698170291
North America	US	elliot.us	32.875	-117.052243	344	FALSE	2.82842712474619	1910	3	29	2015	7	1.70586371228392
North America	US	elliot.us	32.875	-117.052243	344	FALSE	2.82842712474619	1910	3	29	2016	8	2.30781682666243
North America	US	elliot.us	32.875	-117.052243	344	FALSE	2.82842712474619	1910	3	29	2018	10	2.1692334513011
North America	US	elliot.us	32.875	-117.052243	344	FALSE	2.82842712474619	2650	3	30	2009	1	2.76793467028047
North America	US	elliot.us	32.875	-117.052243	344	FALSE	2.82842712474619	2650	3	30	2010	2	2.566083784168
North America	US	elliot.us	32.875	-117.052243	344	FALSE	2.82842712474619	2650	3	30	2011	3	1.55690526905545
North America	US	elliot.us	32.875	-117.052243	344	FALSE	2.82842712474619	2650	3	30	2012	4	2.28780172993023
North America	US	elliot.us	32.875	-117.052243	344	FALSE	2.82842712474619	2650	3	30	2013	5	2.48713837547719
North America	US	elliot.us	32.875	-117.052243	344	FALSE	2.82842712474619	2650	3	30	2014	6	-0.397940008672038
North America	US	elliot.us	32.875	-117.052243	344	FALSE	2.82842712474619	2650	3	30	2015	7	2.00216606175651
North America	US	elliot.us	32.875	-117.052243	344	FALSE	2.82842712474619	2650	3	30	2016	8	2.61579228893193
North America	US	elliot.us	32.875	-117.052243	344	FALSE	2.82842712474619	2650	3	30	2018	10	2.51295107997249
North America	US	hopl.us	39.01275343	-123.0603134	1065	FALSE	2.44948974278318	NA	1	2	2008	1	1.8767949762007
North America	US	hopl.us	39.01275343	-123.0603134	1065	FALSE	2.44948974278318	NA	1	2	2009	2	2.88871291860609
North America	US	hopl.us	39.01275343	-123.0603134	1065	FALSE	2.44948974278318	NA	1	2	2010	3	2.38506977633193
North America	US	hopl.us	39.01275343	-123.0603134	1065	FALSE	2.44948974278318	NA	1	2	2011	4	2.68019949175602
North America	US	hopl.us	39.01275343	-123.0603134	1065	FALSE	2.44948974278318	NA	1	2	2012	5	2.14441851860207
North America	US	hopl.us	39.01275343	-123.0603134	1065	FALSE	2.44948974278318	NA	1	2	2013	6	2.49679131570004
North America	US	hopl.us	39.01275343	-123.0603134	1065	FALSE	2.44948974278318	NA	1	2	2014	7	2.15986784709257
North America	US	hopl.us	39.01275343	-123.0603134	1065	FALSE	2.44948974278318	NA	1	2	2015	8	2.28780172993023
North America	US	hopl.us	39.01275343	-123.0603134	1065	FALSE	2.44948974278318	NA	1	2	2016	9	2.31460447321343
North America	US	hopl.us	39.01275343	-123.0603134	1065	FALSE	2.44948974278318	NA	1	2	2017	10	2.50310943667137
North America	US	hopl.us	39.01275343	-123.0603134	1065	FALSE	2.44948974278318	NA	1	7	2008	1	2.01765927428376
North America	US	hopl.us	39.01275343	-123.0603134	1065	FALSE	2.44948974278318	NA	1	7	2009	2	2.75473045374514
North America	US	hopl.us	39.01275343	-123.0603134	1065	FALSE	2.44948974278318	NA	1	7	2010	3	2.29181268746712
North America	US	hopl.us	39.01275343	-123.0603134	1065	FALSE	2.44948974278318	NA	1	7	2011	4	2.48749189155849
North America	US	hopl.us	39.01275343	-123.0603134	1065	FALSE	2.44948974278318	NA	1	7	2012	5	1.86569605991607
North America	US	hopl.us	39.01275343	-123.0603134	1065	FALSE	2.44948974278318	NA	1	7	2013	6	2.39672227850377
North America	US	hopl.us	39.01275343	-123.0603134	1065	FALSE	2.44948974278318	NA	1	7	2014	7	2.47107157361303
North America	US	hopl.us	39.01275343	-123.0603134	1065	FALSE	2.44948974278318	NA	1	7	2015	8	2.63437649408837
North America	US	hopl.us	39.01275343	-123.0603134	1065	FALSE	2.44948974278318	NA	1	7	2016	9	2.50351831272407
North America	US	hopl.us	39.01275343	-123.0603134	1065	FALSE	2.44948974278318	NA	1	7	2017	10	2.70251669743815
North America	US	hopl.us	39.01275343	-123.0603134	1065	FALSE	2.44948974278318	NA	1	8	2008	1	1.8488047010518
North America	US	hopl.us	39.01275343	-123.0603134	1065	FALSE	2.44948974278318	NA	1	8	2009	2	2.4205333226935
North America	US	hopl.us	39.01275343	-123.0603134	1065	FALSE	2.44948974278318	NA	1	8	2010	3	2.12807601266872
North America	US	hopl.us	39.01275343	-123.0603134	1065	FALSE	2.44948974278318	NA	1	8	2011	4	2.40114195519373
North America	US	hopl.us	39.01275343	-123.0603134	1065	FALSE	2.44948974278318	NA	1	8	2012	5	2.04746957461986
North America	US	hopl.us	39.01275343	-123.0603134	1065	FALSE	2.44948974278318	NA	1	8	2013	6	2.17868923977559
North America	US	hopl.us	39.01275343	-123.0603134	1065	FALSE	2.44948974278318	NA	1	8	2014	7	1.8998205024271
North America	US	hopl.us	39.01275343	-123.0603134	1065	FALSE	2.44948974278318	NA	1	8	2015	8	2.17609125905568
North America	US	hopl.us	39.01275343	-123.0603134	1065	FALSE	2.44948974278318	NA	1	8	2016	9	2.27554168840131
North America	US	hopl.us	39.01275343	-123.0603134	1065	FALSE	2.44948974278318	NA	1	8	2017	10	2.61060693746546
North America	US	hopl.us	39.01275343	-123.0603134	1065	FALSE	2.44948974278318	NA	1	10	2008	1	2.07645838771215
North America	US	hopl.us	39.01275343	-123.0603134	1065	FALSE	2.44948974278318	NA	1	10	2009	2	2.54363352015542
North America	US	hopl.us	39.01275343	-123.0603134	1065	FALSE	2.44948974278318	NA	1	10	2010	3	2.27346427262135
North America	US	hopl.us	39.01275343	-123.0603134	1065	FALSE	2.44948974278318	NA	1	10	2011	4	2.43949059038968
North America	US	hopl.us	39.01275343	-123.0603134	1065	FALSE	2.44948974278318	NA	1	10	2012	5	1.78211414747907
North America	US	hopl.us	39.01275343	-123.0603134	1065	FALSE	2.44948974278318	NA	1	10	2013	6	2.06464514479194
North America	US	hopl.us	39.01275343	-123.0603134	1065	FALSE	2.44948974278318	NA	1	10	2014	7	2.22206584258859
North America	US	hopl.us	39.01275343	-123.0603134	1065	FALSE	2.44948974278318	NA	1	10	2015	8	1.94188395115494
North America	US	hopl.us	39.01275343	-123.0603134	1065	FALSE	2.44948974278318	NA	1	10	2016	9	2.46463855909503
North America	US	hopl.us	39.01275343	-123.0603134	1065	FALSE	2.44948974278318	NA	1	10	2017	10	2.33635965446523
North America	US	hopl.us	39.01275343	-123.0603134	1065	FALSE	2.44948974278318	NA	2	13	2008	1	2.26927937809104
North America	US	hopl.us	39.01275343	-123.0603134	1065	FALSE	2.44948974278318	NA	2	13	2009	2	2.73515957710735
North America	US	hopl.us	39.01275343	-123.0603134	1065	FALSE	2.44948974278318	NA	2	13	2010	3	2.21932250841934
North America	US	hopl.us	39.01275343	-123.0603134	1065	FALSE	2.44948974278318	NA	2	13	2011	4	2.27955288115039
North America	US	hopl.us	39.01275343	-123.0603134	1065	FALSE	2.44948974278318	NA	2	13	2012	5	1.94101424370557
North America	US	hopl.us	39.01275343	-123.0603134	1065	FALSE	2.44948974278318	NA	2	13	2013	6	2.28239550474253
North America	US	hopl.us	39.01275343	-123.0603134	1065	FALSE	2.44948974278318	NA	2	13	2014	7	2.1249930200259
North America	US	hopl.us	39.01275343	-123.0603134	1065	FALSE	2.44948974278318	NA	2	13	2015	8	2.4148898217696
North America	US	hopl.us	39.01275343	-123.0603134	1065	FALSE	2.44948974278318	NA	2	13	2016	9	2.66403052494722
North America	US	hopl.us	39.01275343	-123.0603134	1065	FALSE	2.44948974278318	NA	2	13	2017	10	2.68444138762561
North America	US	hopl.us	39.01275343	-123.0603134	1065	FALSE	2.44948974278318	NA	2	16	2008	1	2.39759244273096
North America	US	hopl.us	39.01275343	-123.0603134	1065	FALSE	2.44948974278318	NA	2	16	2009	2	2.71487436967124
North America	US	hopl.us	39.01275343	-123.0603134	1065	FALSE	2.44948974278318	NA	2	16	2010	3	2.55936790946333
North America	US	hopl.us	39.01275343	-123.0603134	1065	FALSE	2.44948974278318	NA	2	16	2011	4	2.68399208644555
North America	US	hopl.us	39.01275343	-123.0603134	1065	FALSE	2.44948974278318	NA	2	16	2012	5	2.40705081480425
North America	US	hopl.us	39.01275343	-123.0603134	1065	FALSE	2.44948974278318	NA	2	16	2013	6	2.39794000867204
North America	US	hopl.us	39.01275343	-123.0603134	1065	FALSE	2.44948974278318	NA	2	16	2014	7	2.59011703478479
North America	US	hopl.us	39.01275343	-123.0603134	1065	FALSE	2.44948974278318	NA	2	16	2015	8	2.55236398178668
North America	US	hopl.us	39.01275343	-123.0603134	1065	FALSE	2.44948974278318	NA	2	16	2016	9	2.45301239112146
North America	US	hopl.us	39.01275343	-123.0603134	1065	FALSE	2.44948974278318	NA	2	16	2017	10	2.64053112457209
North America	US	hopl.us	39.01275343	-123.0603134	1065	FALSE	2.44948974278318	NA	2	19	2008	1	2.06892761168207
North America	US	hopl.us	39.01275343	-123.0603134	1065	FALSE	2.44948974278318	NA	2	19	2009	2	2.44622640955008
North America	US	hopl.us	39.01275343	-123.0603134	1065	FALSE	2.44948974278318	NA	2	19	2010	3	2.40577310137336
North America	US	hopl.us	39.01275343	-123.0603134	1065	FALSE	2.44948974278318	NA	2	19	2011	4	2.3142886609475
North America	US	hopl.us	39.01275343	-123.0603134	1065	FALSE	2.44948974278318	NA	2	19	2012	5	2.1215598441875
North America	US	hopl.us	39.01275343	-123.0603134	1065	FALSE	2.44948974278318	NA	2	19	2013	6	2.2166012984886
North America	US	hopl.us	39.01275343	-123.0603134	1065	FALSE	2.44948974278318	NA	2	19	2014	7	2.0746336182969
North America	US	hopl.us	39.01275343	-123.0603134	1065	FALSE	2.44948974278318	NA	2	19	2015	8	2.10174707394637
North America	US	hopl.us	39.01275343	-123.0603134	1065	FALSE	2.44948974278318	NA	2	19	2016	9	2.35525990552738
North America	US	hopl.us	39.01275343	-123.0603134	1065	FALSE	2.44948974278318	NA	2	19	2017	10	2.47712125471966
North America	US	hopl.us	39.01275343	-123.0603134	1065	FALSE	2.44948974278318	NA	2	20	2008	1	2.26892881074232
North America	US	hopl.us	39.01275343	-123.0603134	1065	FALSE	2.44948974278318	NA	2	20	2009	2	2.97735772039455
North America	US	hopl.us	39.01275343	-123.0603134	1065	FALSE	2.44948974278318	NA	2	20	2010	3	2.57310378316399
North America	US	hopl.us	39.01275343	-123.0603134	1065	FALSE	2.44948974278318	NA	2	20	2011	4	2.27427333775842
North America	US	hopl.us	39.01275343	-123.0603134	1065	FALSE	2.44948974278318	NA	2	20	2012	5	2.24575935596728
North America	US	hopl.us	39.01275343	-123.0603134	1065	FALSE	2.44948974278318	NA	2	20	2013	6	2.33725953975028
North America	US	hopl.us	39.01275343	-123.0603134	1065	FALSE	2.44948974278318	NA	2	20	2014	7	2.52439612210384
North America	US	hopl.us	39.01275343	-123.0603134	1065	FALSE	2.44948974278318	NA	2	20	2015	8	2.37666818581053
North America	US	hopl.us	39.01275343	-123.0603134	1065	FALSE	2.44948974278318	NA	2	20	2016	9	2.77022588201731
North America	US	hopl.us	39.01275343	-123.0603134	1065	FALSE	2.44948974278318	NA	2	20	2017	10	2.36903022180915
North America	US	hopl.us	39.01275343	-123.0603134	1065	FALSE	2.44948974278318	NA	3	21	2008	1	2.26997966498328
North America	US	hopl.us	39.01275343	-123.0603134	1065	FALSE	2.44948974278318	NA	3	21	2009	2	2.65667305545924
North America	US	hopl.us	39.01275343	-123.0603134	1065	FALSE	2.44948974278318	NA	3	21	2010	3	2.36059341356525
North America	US	hopl.us	39.01275343	-123.0603134	1065	FALSE	2.44948974278318	NA	3	21	2011	4	2.2618573856299
North America	US	hopl.us	39.01275343	-123.0603134	1065	FALSE	2.44948974278318	NA	3	21	2012	5	2.06352099968999
North America	US	hopl.us	39.01275343	-123.0603134	1065	FALSE	2.44948974278318	NA	3	21	2013	6	2.21031851982623
North America	US	hopl.us	39.01275343	-123.0603134	1065	FALSE	2.44948974278318	NA	3	21	2014	7	2.50419891853945
North America	US	hopl.us	39.01275343	-123.0603134	1065	FALSE	2.44948974278318	NA	3	21	2015	8	2.21892918508809
North America	US	hopl.us	39.01275343	-123.0603134	1065	FALSE	2.44948974278318	NA	3	21	2016	9	1.88223984801882
North America	US	hopl.us	39.01275343	-123.0603134	1065	FALSE	2.44948974278318	NA	3	21	2017	10	2.6751823814534
North America	US	hopl.us	39.01275343	-123.0603134	1065	FALSE	2.44948974278318	NA	3	23	2008	1	1.92916338320506
North America	US	hopl.us	39.01275343	-123.0603134	1065	FALSE	2.44948974278318	NA	3	23	2009	2	2.89206675127182
North America	US	hopl.us	39.01275343	-123.0603134	1065	FALSE	2.44948974278318	NA	3	23	2010	3	2.5768594297075
North America	US	hopl.us	39.01275343	-123.0603134	1065	FALSE	2.44948974278318	NA	3	23	2011	4	2.40001963506516
North America	US	hopl.us	39.01275343	-123.0603134	1065	FALSE	2.44948974278318	NA	3	23	2012	5	1.93525528178405
North America	US	hopl.us	39.01275343	-123.0603134	1065	FALSE	2.44948974278318	NA	3	23	2013	6	2.23615923057966
North America	US	hopl.us	39.01275343	-123.0603134	1065	FALSE	2.44948974278318	NA	3	23	2014	7	2.26458172923808
North America	US	hopl.us	39.01275343	-123.0603134	1065	FALSE	2.44948974278318	NA	3	23	2015	8	2.40010607042855
North America	US	hopl.us	39.01275343	-123.0603134	1065	FALSE	2.44948974278318	NA	3	23	2016	9	2.28488171465545
North America	US	hopl.us	39.01275343	-123.0603134	1065	FALSE	2.44948974278318	NA	3	23	2017	10	2.55157197367425
North America	US	hopl.us	39.01275343	-123.0603134	1065	FALSE	2.44948974278318	NA	3	25	2008	1	2.16539274160734
North America	US	hopl.us	39.01275343	-123.0603134	1065	FALSE	2.44948974278318	NA	3	25	2009	2	2.77360362263292
North America	US	hopl.us	39.01275343	-123.0603134	1065	FALSE	2.44948974278318	NA	3	25	2010	3	2.47632431742023
North America	US	hopl.us	39.01275343	-123.0603134	1065	FALSE	2.44948974278318	NA	3	25	2011	4	2.62659696678097
North America	US	hopl.us	39.01275343	-123.0603134	1065	FALSE	2.44948974278318	NA	3	25	2012	5	1.91960102378411
North America	US	hopl.us	39.01275343	-123.0603134	1065	FALSE	2.44948974278318	NA	3	25	2013	6	2.37189869477874
North America	US	hopl.us	39.01275343	-123.0603134	1065	FALSE	2.44948974278318	NA	3	25	2014	7	2.48699688843182
North America	US	hopl.us	39.01275343	-123.0603134	1065	FALSE	2.44948974278318	NA	3	25	2015	8	2.7496590320949
North America	US	hopl.us	39.01275343	-123.0603134	1065	FALSE	2.44948974278318	NA	3	25	2016	9	2.8493579816613
North America	US	hopl.us	39.01275343	-123.0603134	1065	FALSE	2.44948974278318	NA	3	25	2017	10	2.58675603917439
North America	US	hopl.us	39.01275343	-123.0603134	1065	FALSE	2.44948974278318	NA	3	27	2008	1	2.19005140374066
North America	US	hopl.us	39.01275343	-123.0603134	1065	FALSE	2.44948974278318	NA	3	27	2009	2	2.50616665827698
North America	US	hopl.us	39.01275343	-123.0603134	1065	FALSE	2.44948974278318	NA	3	27	2010	3	2.14207646107328
North America	US	hopl.us	39.01275343	-123.0603134	1065	FALSE	2.44948974278318	NA	3	27	2011	4	2.23729233756746
North America	US	hopl.us	39.01275343	-123.0603134	1065	FALSE	2.44948974278318	NA	3	27	2012	5	1.52762990087134
North America	US	hopl.us	39.01275343	-123.0603134	1065	FALSE	2.44948974278318	NA	3	27	2013	6	2.18977095634687
North America	US	hopl.us	39.01275343	-123.0603134	1065	FALSE	2.44948974278318	NA	3	27	2014	7	2.07353506505878
North America	US	hopl.us	39.01275343	-123.0603134	1065	FALSE	2.44948974278318	NA	3	27	2015	8	2.10771861052026
North America	US	hopl.us	39.01275343	-123.0603134	1065	FALSE	2.44948974278318	NA	3	27	2016	9	2.02077548819356
North America	US	hopl.us	39.01275343	-123.0603134	1065	FALSE	2.44948974278318	NA	3	27	2017	10	2.76886000084296
North America	CA	koffler.ca	44.024047	-79.535881	853	FALSE	2.82842712474619	2000	1	3	2011	1	2.69766516264767
North America	CA	koffler.ca	44.024047	-79.535881	853	FALSE	2.82842712474619	2000	1	3	2012	2	2.63633742185331
North America	CA	koffler.ca	44.024047	-79.535881	853	FALSE	2.82842712474619	2000	1	3	2013	3	2.77066794955763
North America	CA	koffler.ca	44.024047	-79.535881	853	FALSE	2.82842712474619	2000	1	3	2014	4	2.63050923405147
North America	CA	koffler.ca	44.024047	-79.535881	853	FALSE	2.82842712474619	2000	1	3	2015	5	2.79636615497752
North America	CA	koffler.ca	44.024047	-79.535881	853	FALSE	2.82842712474619	2000	1	3	2016	6	2.72684941354323
North America	CA	koffler.ca	44.024047	-79.535881	853	FALSE	2.82842712474619	2000	1	3	2017	7	2.77838064204262
North America	CA	koffler.ca	44.024047	-79.535881	853	FALSE	2.82842712474619	2000	1	3	2018	8	2.07649480500972
North America	CA	koffler.ca	44.024047	-79.535881	853	FALSE	2.82842712474619	1500	1	7	2011	1	2.8546096380958
North America	CA	koffler.ca	44.024047	-79.535881	853	FALSE	2.82842712474619	1500	1	7	2012	2	2.97425831877162
North America	CA	koffler.ca	44.024047	-79.535881	853	FALSE	2.82842712474619	1500	1	7	2013	3	2.80410534194859
North America	CA	koffler.ca	44.024047	-79.535881	853	FALSE	2.82842712474619	1500	1	7	2014	4	2.81115827201062
North America	CA	koffler.ca	44.024047	-79.535881	853	FALSE	2.82842712474619	1500	1	7	2015	5	2.81003078640584
North America	CA	koffler.ca	44.024047	-79.535881	853	FALSE	2.82842712474619	1500	1	7	2016	6	2.71134317155851
North America	CA	koffler.ca	44.024047	-79.535881	853	FALSE	2.82842712474619	1500	1	7	2017	7	2.76850046653835
North America	CA	koffler.ca	44.024047	-79.535881	853	FALSE	2.82842712474619	1500	1	7	2018	8	2.24765417581902
North America	CA	koffler.ca	44.024047	-79.535881	853	FALSE	2.82842712474619	1000	1	8	2011	1	2.79098847508882
North America	CA	koffler.ca	44.024047	-79.535881	853	FALSE	2.82842712474619	1000	1	8	2012	2	3.16174223274663
North America	CA	koffler.ca	44.024047	-79.535881	853	FALSE	2.82842712474619	1000	1	8	2013	3	3.04038474283785
North America	CA	koffler.ca	44.024047	-79.535881	853	FALSE	2.82842712474619	1000	1	8	2014	4	3.34767341133469
North America	CA	koffler.ca	44.024047	-79.535881	853	FALSE	2.82842712474619	1000	1	8	2015	5	3.12226504090313
North America	CA	koffler.ca	44.024047	-79.535881	853	FALSE	2.82842712474619	1000	1	8	2016	6	2.64713836606315
North America	CA	koffler.ca	44.024047	-79.535881	853	FALSE	2.82842712474619	1000	1	8	2017	7	3.09049330554689
North America	CA	koffler.ca	44.024047	-79.535881	853	FALSE	2.82842712474619	1000	1	8	2018	8	2.03901732199741
North America	CA	koffler.ca	44.024047	-79.535881	853	FALSE	2.82842712474619	1600	1	9	2011	1	2.75511226639507
North America	CA	koffler.ca	44.024047	-79.535881	853	FALSE	2.82842712474619	1600	1	9	2012	2	2.94267759099781
North America	CA	koffler.ca	44.024047	-79.535881	853	FALSE	2.82842712474619	1600	1	9	2013	3	2.67614468035621
North America	CA	koffler.ca	44.024047	-79.535881	853	FALSE	2.82842712474619	1600	1	9	2014	4	2.54504968048798
North America	CA	koffler.ca	44.024047	-79.535881	853	FALSE	2.82842712474619	1600	1	9	2015	5	2.27542653674164
North America	CA	koffler.ca	44.024047	-79.535881	853	FALSE	2.82842712474619	1600	1	9	2016	6	2.7131544018373
North America	CA	koffler.ca	44.024047	-79.535881	853	FALSE	2.82842712474619	1600	1	9	2017	7	2.87207873406028
North America	CA	koffler.ca	44.024047	-79.535881	853	FALSE	2.82842712474619	1600	1	9	2018	8	1.86033800657099
North America	CA	koffler.ca	44.024047	-79.535881	853	FALSE	2.82842712474619	1500	1	11	2011	1	2.79588001734408
North America	CA	koffler.ca	44.024047	-79.535881	853	FALSE	2.82842712474619	1500	1	11	2012	2	2.84157843983849
North America	CA	koffler.ca	44.024047	-79.535881	853	FALSE	2.82842712474619	1500	1	11	2013	3	2.76354029658004
North America	CA	koffler.ca	44.024047	-79.535881	853	FALSE	2.82842712474619	1500	1	11	2014	4	2.7683953612082
North America	CA	koffler.ca	44.024047	-79.535881	853	FALSE	2.82842712474619	1500	1	11	2015	5	2.56098205558624
North America	CA	koffler.ca	44.024047	-79.535881	853	FALSE	2.82842712474619	1500	1	11	2016	6	3.01797190379834
North America	CA	koffler.ca	44.024047	-79.535881	853	FALSE	2.82842712474619	1500	1	11	2017	7	2.62460898311745
North America	CA	koffler.ca	44.024047	-79.535881	853	FALSE	2.82842712474619	1500	1	11	2018	8	2.11297345933315
North America	CA	koffler.ca	44.024047	-79.535881	853	FALSE	2.82842712474619	1600	1	12	2011	1	2.90928852416225
North America	CA	koffler.ca	44.024047	-79.535881	853	FALSE	2.82842712474619	1600	1	12	2012	2	3.01023633462413
North America	CA	koffler.ca	44.024047	-79.535881	853	FALSE	2.82842712474619	1600	1	12	2013	3	2.78767296468749
North America	CA	koffler.ca	44.024047	-79.535881	853	FALSE	2.82842712474619	1600	1	12	2014	4	3.09515539797124
North America	CA	koffler.ca	44.024047	-79.535881	853	FALSE	2.82842712474619	1600	1	12	2015	5	3.2327547686344
North America	CA	koffler.ca	44.024047	-79.535881	853	FALSE	2.82842712474619	1600	1	12	2016	6	2.95987577198582
North America	CA	koffler.ca	44.024047	-79.535881	853	FALSE	2.82842712474619	1600	1	12	2017	7	2.77546480934574
North America	CA	koffler.ca	44.024047	-79.535881	853	FALSE	2.82842712474619	1600	1	12	2018	8	3.23556631977491
North America	CA	koffler.ca	44.024047	-79.535881	853	FALSE	2.82842712474619	1400	2	13	2011	1	2.76454971906447
North America	CA	koffler.ca	44.024047	-79.535881	853	FALSE	2.82842712474619	1400	2	13	2012	2	2.77934392103733
North America	CA	koffler.ca	44.024047	-79.535881	853	FALSE	2.82842712474619	1400	2	13	2013	3	2.73854274092879
North America	CA	koffler.ca	44.024047	-79.535881	853	FALSE	2.82842712474619	1400	2	13	2014	4	2.54706547610963
North America	CA	koffler.ca	44.024047	-79.535881	853	FALSE	2.82842712474619	1400	2	13	2015	5	2.6436007061923
North America	CA	koffler.ca	44.024047	-79.535881	853	FALSE	2.82842712474619	1400	2	13	2016	6	2.45308889856143
North America	CA	koffler.ca	44.024047	-79.535881	853	FALSE	2.82842712474619	1400	2	13	2017	7	2.4933186082321
North America	CA	koffler.ca	44.024047	-79.535881	853	FALSE	2.82842712474619	1400	2	13	2018	8	2.03358457551541
North America	CA	koffler.ca	44.024047	-79.535881	853	FALSE	2.82842712474619	1500	2	14	2011	1	2.48713837547719
North America	CA	koffler.ca	44.024047	-79.535881	853	FALSE	2.82842712474619	1500	2	14	2012	2	2.96023287312851
North America	CA	koffler.ca	44.024047	-79.535881	853	FALSE	2.82842712474619	1500	2	14	2013	3	2.74248946458178
North America	CA	koffler.ca	44.024047	-79.535881	853	FALSE	2.82842712474619	1500	2	14	2014	4	2.75218755350587
North America	CA	koffler.ca	44.024047	-79.535881	853	FALSE	2.82842712474619	1500	2	14	2015	5	2.69240623483363
North America	CA	koffler.ca	44.024047	-79.535881	853	FALSE	2.82842712474619	1500	2	14	2016	6	2.67929159034478
North America	CA	koffler.ca	44.024047	-79.535881	853	FALSE	2.82842712474619	1500	2	14	2017	7	2.79126948091027
North America	CA	koffler.ca	44.024047	-79.535881	853	FALSE	2.82842712474619	1500	2	14	2018	8	2.19673148354574
North America	CA	koffler.ca	44.024047	-79.535881	853	FALSE	2.82842712474619	1600	2	17	2011	1	2.88252453795488
North America	CA	koffler.ca	44.024047	-79.535881	853	FALSE	2.82842712474619	1600	2	17	2012	2	2.828337600059
North America	CA	koffler.ca	44.024047	-79.535881	853	FALSE	2.82842712474619	1600	2	17	2013	3	2.95600025292931
North America	CA	koffler.ca	44.024047	-79.535881	853	FALSE	2.82842712474619	1600	2	17	2014	4	2.76825839003921
North America	CA	koffler.ca	44.024047	-79.535881	853	FALSE	2.82842712474619	1600	2	17	2015	5	2.79284675972606
North America	CA	koffler.ca	44.024047	-79.535881	853	FALSE	2.82842712474619	1600	2	17	2016	6	2.7822575736633
North America	CA	koffler.ca	44.024047	-79.535881	853	FALSE	2.82842712474619	1600	2	17	2017	7	2.72762339110165
North America	CA	koffler.ca	44.024047	-79.535881	853	FALSE	2.82842712474619	1600	2	17	2018	8	1.92210236680761
North America	CA	koffler.ca	44.024047	-79.535881	853	FALSE	2.82842712474619	2700	2	18	2011	1	2.698535492562
North America	CA	koffler.ca	44.024047	-79.535881	853	FALSE	2.82842712474619	2700	2	18	2012	2	3.18484752169513
North America	CA	koffler.ca	44.024047	-79.535881	853	FALSE	2.82842712474619	2700	2	18	2013	3	2.92808845966497
North America	CA	koffler.ca	44.024047	-79.535881	853	FALSE	2.82842712474619	2700	2	18	2014	4	3.00365437031041
North America	CA	koffler.ca	44.024047	-79.535881	853	FALSE	2.82842712474619	2700	2	18	2015	5	2.48472680429866
North America	CA	koffler.ca	44.024047	-79.535881	853	FALSE	2.82842712474619	2700	2	18	2016	6	3.18847849591393
North America	CA	koffler.ca	44.024047	-79.535881	853	FALSE	2.82842712474619	2700	2	18	2017	7	2.79040269622932
North America	CA	koffler.ca	44.024047	-79.535881	853	FALSE	2.82842712474619	2700	2	18	2018	8	2.39245072465603
North America	CA	koffler.ca	44.024047	-79.535881	853	FALSE	2.82842712474619	1400	2	21	2011	1	2.88024177589548
North America	CA	koffler.ca	44.024047	-79.535881	853	FALSE	2.82842712474619	1400	2	21	2012	2	2.84048248721344
North America	CA	koffler.ca	44.024047	-79.535881	853	FALSE	2.82842712474619	1400	2	21	2013	3	2.6558584589861
North America	CA	koffler.ca	44.024047	-79.535881	853	FALSE	2.82842712474619	1400	2	21	2014	4	2.68413591340256
North America	CA	koffler.ca	44.024047	-79.535881	853	FALSE	2.82842712474619	1400	2	21	2015	5	2.79913369330206
North America	CA	koffler.ca	44.024047	-79.535881	853	FALSE	2.82842712474619	1400	2	21	2016	6	2.7996162044815
North America	CA	koffler.ca	44.024047	-79.535881	853	FALSE	2.82842712474619	1400	2	21	2017	7	2.5975855017522
North America	CA	koffler.ca	44.024047	-79.535881	853	FALSE	2.82842712474619	1400	2	21	2018	8	1.81384775422885
North America	CA	koffler.ca	44.024047	-79.535881	853	FALSE	2.82842712474619	1500	2	23	2011	1	2.61961500574281
North America	CA	koffler.ca	44.024047	-79.535881	853	FALSE	2.82842712474619	1500	2	23	2012	2	3.10464072605735
North America	CA	koffler.ca	44.024047	-79.535881	853	FALSE	2.82842712474619	1500	2	23	2013	3	3.00468671542738
North America	CA	koffler.ca	44.024047	-79.535881	853	FALSE	2.82842712474619	1500	2	23	2014	4	2.96213246929824
North America	CA	koffler.ca	44.024047	-79.535881	853	FALSE	2.82842712474619	1500	2	23	2015	5	3.15688216443938
North America	CA	koffler.ca	44.024047	-79.535881	853	FALSE	2.82842712474619	1500	2	23	2016	6	3.06395226596828
North America	CA	koffler.ca	44.024047	-79.535881	853	FALSE	2.82842712474619	1500	2	23	2017	7	2.99624738135008
North America	CA	koffler.ca	44.024047	-79.535881	853	FALSE	2.82842712474619	1500	2	23	2018	8	2.46077760618825
North America	CA	koffler.ca	44.024047	-79.535881	853	FALSE	2.82842712474619	1200	3	26	2011	1	2.55266821611219
North America	CA	koffler.ca	44.024047	-79.535881	853	FALSE	2.82842712474619	1200	3	26	2012	2	2.74640064449156
North America	CA	koffler.ca	44.024047	-79.535881	853	FALSE	2.82842712474619	1200	3	26	2013	3	2.40500466505037
North America	CA	koffler.ca	44.024047	-79.535881	853	FALSE	2.82842712474619	1200	3	26	2014	4	2.67227800657549
North America	CA	koffler.ca	44.024047	-79.535881	853	FALSE	2.82842712474619	1200	3	26	2015	5	2.68228049013013
North America	CA	koffler.ca	44.024047	-79.535881	853	FALSE	2.82842712474619	1200	3	26	2016	6	3.05342420406934
North America	CA	koffler.ca	44.024047	-79.535881	853	FALSE	2.82842712474619	1200	3	26	2017	7	2.73078227566639
North America	CA	koffler.ca	44.024047	-79.535881	853	FALSE	2.82842712474619	1200	3	26	2018	8	1.98209023929579
North America	CA	koffler.ca	44.024047	-79.535881	853	FALSE	2.82842712474619	1200	3	27	2011	1	2.68886456805479
North America	CA	koffler.ca	44.024047	-79.535881	853	FALSE	2.82842712474619	1200	3	27	2012	2	2.92906112408477
North America	CA	koffler.ca	44.024047	-79.535881	853	FALSE	2.82842712474619	1200	3	27	2013	3	2.89666397941994
North America	CA	koffler.ca	44.024047	-79.535881	853	FALSE	2.82842712474619	1200	3	27	2014	4	2.98356540045267
North America	CA	koffler.ca	44.024047	-79.535881	853	FALSE	2.82842712474619	1200	3	27	2015	5	2.65059889817266
North America	CA	koffler.ca	44.024047	-79.535881	853	FALSE	2.82842712474619	1200	3	27	2016	6	2.97315095375565
North America	CA	koffler.ca	44.024047	-79.535881	853	FALSE	2.82842712474619	1200	3	27	2017	7	2.86297588088639
North America	CA	koffler.ca	44.024047	-79.535881	853	FALSE	2.82842712474619	1200	3	27	2018	8	2.28425021031208
North America	CA	koffler.ca	44.024047	-79.535881	853	FALSE	2.82842712474619	1800	3	28	2011	1	2.77670118398841
North America	CA	koffler.ca	44.024047	-79.535881	853	FALSE	2.82842712474619	1800	3	28	2012	2	2.95717613040485
North America	CA	koffler.ca	44.024047	-79.535881	853	FALSE	2.82842712474619	1800	3	28	2013	3	2.8699061129451
North America	CA	koffler.ca	44.024047	-79.535881	853	FALSE	2.82842712474619	1800	3	28	2014	4	2.90301940840397
North America	CA	koffler.ca	44.024047	-79.535881	853	FALSE	2.82842712474619	1800	3	28	2015	5	3.1471814721928
North America	CA	koffler.ca	44.024047	-79.535881	853	FALSE	2.82842712474619	1800	3	28	2016	6	3.05426823954719
North America	CA	koffler.ca	44.024047	-79.535881	853	FALSE	2.82842712474619	1800	3	28	2017	7	3.135340999111
North America	CA	koffler.ca	44.024047	-79.535881	853	FALSE	2.82842712474619	1800	3	28	2018	8	2.26750025939327
North America	CA	koffler.ca	44.024047	-79.535881	853	FALSE	2.82842712474619	1800	3	30	2011	1	2.75625564875423
North America	CA	koffler.ca	44.024047	-79.535881	853	FALSE	2.82842712474619	1800	3	30	2012	2	2.65239140401705
North America	CA	koffler.ca	44.024047	-79.535881	853	FALSE	2.82842712474619	1800	3	30	2013	3	2.74464497110512
North America	CA	koffler.ca	44.024047	-79.535881	853	FALSE	2.82842712474619	1800	3	30	2014	4	2.75252475746507
North America	CA	koffler.ca	44.024047	-79.535881	853	FALSE	2.82842712474619	1800	3	30	2015	5	2.65268138476357
North America	CA	koffler.ca	44.024047	-79.535881	853	FALSE	2.82842712474619	1800	3	30	2016	6	2.76607807339558
North America	CA	koffler.ca	44.024047	-79.535881	853	FALSE	2.82842712474619	1800	3	30	2017	7	2.82584787317129
North America	CA	koffler.ca	44.024047	-79.535881	853	FALSE	2.82842712474619	1800	3	30	2018	8	2.10727782285977
North America	CA	koffler.ca	44.024047	-79.535881	853	FALSE	2.82842712474619	1400	3	34	2011	1	2.91115760873998
North America	CA	koffler.ca	44.024047	-79.535881	853	FALSE	2.82842712474619	1400	3	34	2012	2	3.08439751914115
North America	CA	koffler.ca	44.024047	-79.535881	853	FALSE	2.82842712474619	1400	3	34	2013	3	2.85369821177617
North America	CA	koffler.ca	44.024047	-79.535881	853	FALSE	2.82842712474619	1400	3	34	2014	4	2.86118988528621
North America	CA	koffler.ca	44.024047	-79.535881	853	FALSE	2.82842712474619	1400	3	34	2015	5	2.91776800244776
North America	CA	koffler.ca	44.024047	-79.535881	853	FALSE	2.82842712474619	1400	3	34	2016	6	2.85278486868055
North America	CA	koffler.ca	44.024047	-79.535881	853	FALSE	2.82842712474619	1400	3	34	2017	7	2.40134366516102
North America	CA	koffler.ca	44.024047	-79.535881	853	FALSE	2.82842712474619	1400	3	34	2018	8	1.95409772047919
North America	CA	koffler.ca	44.024047	-79.535881	853	FALSE	2.82842712474619	1900	3	36	2011	1	2.82184092720045
North America	CA	koffler.ca	44.024047	-79.535881	853	FALSE	2.82842712474619	1900	3	36	2012	2	2.7304188661954
North America	CA	koffler.ca	44.024047	-79.535881	853	FALSE	2.82842712474619	1900	3	36	2013	3	2.4411450475597
North America	CA	koffler.ca	44.024047	-79.535881	853	FALSE	2.82842712474619	1900	3	36	2014	4	3.33665092142655
North America	CA	koffler.ca	44.024047	-79.535881	853	FALSE	2.82842712474619	1900	3	36	2015	5	2.79081275407412
North America	CA	koffler.ca	44.024047	-79.535881	853	FALSE	2.82842712474619	1900	3	36	2016	6	2.88527638860593
North America	CA	koffler.ca	44.024047	-79.535881	853	FALSE	2.82842712474619	1900	3	36	2017	7	2.77219000456014
North America	CA	koffler.ca	44.024047	-79.535881	853	FALSE	2.82842712474619	1900	3	36	2018	8	2.0578181944321
North America	US	konz.us	39.070856	-96.582821	889	FALSE	1.4142135623731	NA	1	2	2008	1	2.62309415752184
North America	US	konz.us	39.070856	-96.582821	889	FALSE	1.4142135623731	NA	1	2	2009	2	3.02736999670844
North America	US	konz.us	39.070856	-96.582821	889	FALSE	1.4142135623731	NA	1	2	2010	3	2.83349772213336
North America	US	konz.us	39.070856	-96.582821	889	FALSE	1.4142135623731	NA	1	2	2011	4	2.95727197999294
North America	US	konz.us	39.070856	-96.582821	889	FALSE	1.4142135623731	NA	1	2	2012	5	2.37005023707487
North America	US	konz.us	39.070856	-96.582821	889	FALSE	1.4142135623731	NA	1	2	2014	7	2.1233615587463
North America	US	konz.us	39.070856	-96.582821	889	FALSE	1.4142135623731	NA	1	2	2015	8	2.88564387183576
North America	US	konz.us	39.070856	-96.582821	889	FALSE	1.4142135623731	NA	1	2	2017	10	3.08386080086657
North America	US	konz.us	39.070856	-96.582821	889	FALSE	1.4142135623731	NA	1	3	2008	1	2.62808226099068
North America	US	konz.us	39.070856	-96.582821	889	FALSE	1.4142135623731	NA	1	3	2009	2	2.82736927305383
North America	US	konz.us	39.070856	-96.582821	889	FALSE	1.4142135623731	NA	1	3	2010	3	2.69350710863452
North America	US	konz.us	39.070856	-96.582821	889	FALSE	1.4142135623731	NA	1	3	2011	4	2.86084688116431
North America	US	konz.us	39.070856	-96.582821	889	FALSE	1.4142135623731	NA	1	3	2012	5	2.27346427262135
North America	US	konz.us	39.070856	-96.582821	889	FALSE	1.4142135623731	NA	1	3	2014	7	2.4411450475597
North America	US	konz.us	39.070856	-96.582821	889	FALSE	1.4142135623731	NA	1	3	2015	8	3.13261185049545
North America	US	konz.us	39.070856	-96.582821	889	FALSE	1.4142135623731	NA	1	3	2017	10	2.97173959088778
North America	US	konz.us	39.070856	-96.582821	889	FALSE	1.4142135623731	NA	1	4	2008	1	2.36958689073634
North America	US	konz.us	39.070856	-96.582821	889	FALSE	1.4142135623731	NA	1	4	2009	2	2.67531998333929
North America	US	konz.us	39.070856	-96.582821	889	FALSE	1.4142135623731	NA	1	4	2010	3	2.67297480123343
North America	US	konz.us	39.070856	-96.582821	889	FALSE	1.4142135623731	NA	1	4	2011	4	2.59604700754544
North America	US	konz.us	39.070856	-96.582821	889	FALSE	1.4142135623731	NA	1	4	2012	5	2.35926616460675
North America	US	konz.us	39.070856	-96.582821	889	FALSE	1.4142135623731	NA	1	4	2014	7	2.49589107966619
North America	US	konz.us	39.070856	-96.582821	889	FALSE	1.4142135623731	NA	1	4	2015	8	2.75682621307791
North America	US	konz.us	39.070856	-96.582821	889	FALSE	1.4142135623731	NA	1	4	2017	10	3.12254352406875
North America	US	konz.us	39.070856	-96.582821	889	FALSE	1.4142135623731	NA	1	10	2008	1	2.3230457354817
North America	US	konz.us	39.070856	-96.582821	889	FALSE	1.4142135623731	NA	1	10	2009	2	2.7803533217983
North America	US	konz.us	39.070856	-96.582821	889	FALSE	1.4142135623731	NA	1	10	2010	3	2.70329137811866
North America	US	konz.us	39.070856	-96.582821	889	FALSE	1.4142135623731	NA	1	10	2011	4	2.59747578987038
North America	US	konz.us	39.070856	-96.582821	889	FALSE	1.4142135623731	NA	1	10	2012	5	2.43964842956347
North America	US	konz.us	39.070856	-96.582821	889	FALSE	1.4142135623731	NA	1	10	2014	7	2.44020041536149
North America	US	konz.us	39.070856	-96.582821	889	FALSE	1.4142135623731	NA	1	10	2015	8	2.63743969270366
North America	US	konz.us	39.070856	-96.582821	889	FALSE	1.4142135623731	NA	1	10	2017	10	2.8998205024271
North America	US	konz.us	39.070856	-96.582821	889	FALSE	1.4142135623731	NA	2	11	2008	1	2.34615730223201
North America	US	konz.us	39.070856	-96.582821	889	FALSE	1.4142135623731	NA	2	11	2009	2	2.6806527317073
North America	US	konz.us	39.070856	-96.582821	889	FALSE	1.4142135623731	NA	2	11	2010	3	2.6016798173059
North America	US	konz.us	39.070856	-96.582821	889	FALSE	1.4142135623731	NA	2	11	2011	4	2.49178177558417
North America	US	konz.us	39.070856	-96.582821	889	FALSE	1.4142135623731	NA	2	11	2012	5	2.46805179145424
North America	US	konz.us	39.070856	-96.582821	889	FALSE	1.4142135623731	NA	2	11	2014	7	2.52472058568405
North America	US	konz.us	39.070856	-96.582821	889	FALSE	1.4142135623731	NA	2	11	2015	8	2.66398345460827
North America	US	konz.us	39.070856	-96.582821	889	FALSE	1.4142135623731	NA	2	11	2017	10	2.83695673705955
North America	US	konz.us	39.070856	-96.582821	889	FALSE	1.4142135623731	NA	2	15	2008	1	2.54251421628165
North America	US	konz.us	39.070856	-96.582821	889	FALSE	1.4142135623731	NA	2	15	2009	2	2.86572564300126
North America	US	konz.us	39.070856	-96.582821	889	FALSE	1.4142135623731	NA	2	15	2010	3	2.60135368876849
North America	US	konz.us	39.070856	-96.582821	889	FALSE	1.4142135623731	NA	2	15	2011	4	2.95791841198811
North America	US	konz.us	39.070856	-96.582821	889	FALSE	1.4142135623731	NA	2	15	2012	5	2.38774565960886
North America	US	konz.us	39.070856	-96.582821	889	FALSE	1.4142135623731	NA	2	15	2014	7	2.58664355679047
North America	US	konz.us	39.070856	-96.582821	889	FALSE	1.4142135623731	NA	2	15	2015	8	2.95877882729065
North America	US	konz.us	39.070856	-96.582821	889	FALSE	1.4142135623731	NA	2	15	2017	10	3.16879202031418
North America	US	konz.us	39.070856	-96.582821	889	FALSE	1.4142135623731	NA	2	16	2008	1	2.67495294804857
North America	US	konz.us	39.070856	-96.582821	889	FALSE	1.4142135623731	NA	2	16	2009	2	2.91270020819086
North America	US	konz.us	39.070856	-96.582821	889	FALSE	1.4142135623731	NA	2	16	2010	3	2.80044212133626
North America	US	konz.us	39.070856	-96.582821	889	FALSE	1.4142135623731	NA	2	16	2011	4	2.97460379208703
North America	US	konz.us	39.070856	-96.582821	889	FALSE	1.4142135623731	NA	2	16	2012	5	2.74904026870346
[truncated: 972 more rows]
